# Supplementary material for: Nucleus Accumbens Proteome Disbalance in an Adolescent Mouse Model of Schizophrenia and Nicotine Misuse Comorbidity
Source: Biomedicines. 2025 Apr 8;13(4):901. doi: 10.3390/biomedicines13040901 (PMC12025060; doi:10.3390/biomedicines13040901)
Supplement: Supplementary file 1 [file biomedicines-13-00901-s001.zip]

Archive with 3 entries (3 files):
- biomedicines-3517699 Souza et al 2025 Supplementary Material S1 - R2.pdf
- biomedicines-3517699 Souza et al 2025 Supplementary Material S2 - Data sheets R2.xlsx
- biomedicines-3517699 Souza et al 2025 Supplementary Material S3 - Figures R2.pdf
