# Supplementary material for: Nucleus Accumbens Proteome Disbalance in an Adolescent Mouse Model of Schizophrenia and Nicotine Misuse Comorbidity
Source: Biomedicines. 2025 Apr 8;13(4):901. doi: 10.3390/biomedicines13040901 (PMC12025060; doi:10.3390/biomedicines13040901)
Supplement: Supplementary file 1 [file biomedicines-13-00901-s001.zip › biomedicines-3517699 Souza et al 2025 Supplementary Material S2 - Data sheets R2.xlsx]

## Sheet: Sheet_1_Peptides_3958
Sheet S1. Complete list of peptides identified in the Nacc
Sequence Peptide
ISADSAIMNPASK
YESLELCRPV
GQFSTDELVAEVEKR
PISADSAIMNPASK
TRVMEYINR
KFNALFAQGNYSEAAK
VGYTPDWIFLLR
LLYNNVSNFGR
IYIDSNNNPER
AFMTADLPNELIELLEK
LLLPWLEAR
FQSVPAQPGQTSPLLQYFGILLDQGQLNK
LAELEEFINGPNNAHIQQVGDR
RPLIDQVVQTALSETQDPEEVSVTVK
LASTLVHLGEYQAAVDGAR
NLQNLLILTAIK
LHIIEVGTPPTGNQPFPK
ISGETIFVTAPHEATAGIIGVNR
NGPNNAHIQQVGDR
WKQSVELCK
PATHNALAK
CNEPAVWSQLAK
KFDVNTSAVQVLIEHIGNLDR
HELIEFR
NNRPSEGPLQTR
FQEHLQLQNLGINPANIGFSTLTMESDK
QTR
LLEMNLMHAPQVADAILGNQMFTHYDR
GMVKEAIDSYIK
GQFSTDELVAEVEK
AHIAQLCEK
GYFEELITMLEAALGLER
YLQMAR
FDVNTSAVQVLIEHIGNLDR
MAVRNNLAGAEELFARK
TDQLPLIIVCDR
ALSETQDPEEVSVTVK
TSIDAYDNFDNISLAQR
KDPELWGSVLLESNPYR
FDFVHDLVLYLYR
YHEQLSTQSLIELFESFK
GQCDLELINVCNENSLFK
VIQCFAETGQVQK
IVLDNSVFSEHR
SVNESLNNLFITEEDYQALR
VVGAMQLYSVDR
EDKLECSEELGDLVK
RDPHLACVAYER
NLQNLLILTAIKADRTR
MFDRHSSLAGCQIINYR
GNNRWKQSVELCK
MREHLELFWSR
AVDVFFPPEAQNDFPVAMQISEK
IHEGCEEPATHNALAK
HELIEFRR
WISLNTVALVTDNAVYHWSMEGESQPVK
YIQAACKTGQIK
HNIMDFAMPYFIQVMK
LECSEELGDLVK
DTELAEELLQWFLQEEK
FNALFAQGNYSEAAK
VMEYINR
HSSLAGCQIINYRTDAK
FINGPNNAHIQQVGDR
TSIDAYDNFDNISLAQRLEK
ADRTRVMEYINR
LPVVIGGLLDVDCSEDVIK
AVVHTHLLNPEWLVNYFGSLSVEDSLECLR
ESYVETELIFALAK
KVGYTPDWIFLLRNVMR
WLLLTGISAQQNRVVGAMQLYSVDR
AHMGMFTELAILYSK
LAELEEFINGPNNAHIQQVGDRCYDEK
YLQMARK
TLQIFNIEMKSKMK
ARESYVETELIFALAKTNR
FQSVPAQPGQTSPLLQYFGILLDQGQLNKYESLELCRPVLQQGR
LDHTRAVNYFSK
SFEGLFYFLGSIVNFSQDPDVHFK
ECFGACLFTCYDLLRPDVVLETAWR
LASTLVHLGEYQAAVDGARKANSTR
LPWLEAR
HSSLAGCQIINYR
PWLEAR
MYDAAKLLYNNVSNFGR
AHIAQLCEKAGLLQRALEHFTDLYDIK
AAEQAHLWAELVFLYDK
VDKLDASESLR
VMEYINRLDNYDAPDIANIAISNELFEEAFAIFR
AMLSANIR
ADDPSSYMEVVQAANASGNWEELVK
DPELWGSVLLESNPYR
LDQGQLNK
GQVLSVCVEEENIIPYITNVLQNPDLALR
VQVLIEHIGNLDR
AAEQAHLWAELVFLYDKYEEYDNAIITMMNHPTDAWK
KVGYTPDWIFLLR
RFQSVPAQPGQTSPLLQYFGILLDQGQLNK
PYFIQVMK
FDFVHDLV
AGLLQRALEHFTDLYDIK
LDNYDAPDIANIAISNELFEEAFAIFRK
KVSQPIEGHAASFAQFK
LDNYDAPDIANIAISNELFEEAFAIFR
PNELIELLEK
HSSLAGCQIINYRTDAKQK
KFDVNTSAV
IYIDSNNNPERFLRENPYYDSR
YCEKRDPHLACVAYER
KPYLR
LYLYR
HNIMDFAMPYFIQVMKEYLTK
NNLAGAEELFARKFNALFAQGNYSEAAK
KANSTRTWK
PYLR
WSR
DQGQLNK
LAQMCGLHIVVHADELEELINYYQDR
HDVVFLITKYGYIHLYDLETGTCIYMNR
HQALQAEIAGHEPR
DLTGVQNLRK
DLASVQALLR
FLADFRDLTSWVTEMK
GDSLDSVEALIK
SLQQLAEER
AQLADSFHLQQFFR
IEDLGAAMEEALILDNK
SQLLGSAHEVQ
DLTGVQNLR
QDLEDSLQAQQYFADANEAESWMREK
EANKQQNFNTGIK
HQLLEADISAHEDR
TALLELWELRRQQYEQCMDLQLFYR
ARLAALADQWQFLVQK
AGTFQAFEQFGQQLLAHGHYASPEIK
KGDILTLLNSTNK
TYLLDGSCMVEESGTLESQLEATK
DGHVSLQEYMAFMISRETENVK
IAALQAFADQLIAVDHYAK
ASAFNSWFENAEEDLTDPVRCNSLEEIK
QQVAPMDDETGKELVLALYDYQEK
TALLELWELR
EAFLNTEDKGDSLDSVEALIK
TASPWKSAR
FHRDADETKEWIEEK
QQVAPMDDETGK
EAIVTSEELGQDLEHVEVLQK
IRGVIDMGNSLIER
LQVASDENYKDPTNLQGK
QSHPESAEDLKEK
SADESGQALLAASHYASDEVR
VNSLGETAQR
FQFFQRDAEELEKWIQEK
ELVLALYDYQEKSPR
LIQSHPESAEDLKEK
EPIAASTNR
LEESLEYQQFVANVEEEEAWINEK
QFQDAGHFDAENIK
WTQLLANSATR
MNEVISLWK
DLNSQADSLMTSSAFDTSQVKEKR
ALINADELANDVAGAEALLDR
IDGITIQAR
VLETAEDIQER
SSLSSAQADFNQLAELDR
KAKLDENSAFLQFNWK
HALLEADVAAHQDR
QVEELYQSLLELGEK
LIQNNHYAMEDVATR
LFGAAEVQR
QWELLLEKMREK
VNEVSQFAAK
LAALADQWQFLVQK
MTLVASEDYGDTLAAIQGLLK
FEEFQTDLAAHEERVNEVSQFAAK
LEDSYRFQFFQR
DSDELKSWVNEKMK
GVIDMGNSLIERGACAGSEDAVK
DVDEIEAWISEKLQTASDESYKDPTNIQSK
KFDDFQK
ASAFNSWFENAEEDLTDPVR
QFQDAGHFDAENIKK
VNDVCTNGQDLIK
KHEAFETDFTVHKDR
EAFLNTEDK
LDDSYRLQR
SQLLGSAHEVQR
KHQALQAEIAGHEPR
LIQEQHPEEELIK
DINKVAEDLESEGLMAEEVQAVQQQEVYGAMPR
QEAFLLNEDLGDSLDSVEALLK
MQHNLEQQIQAR
LSDDNTIGQEEIQQR
NVEDIELWLYEVEGHLASDDYGK
LNHQEFKSCLR
SLGYDLPMVEEGEPDPEFEAILDTVDPNR
RQDLEDSLQAQQYFADANEAESWMR
REELITNWEQIR
LLEATELK
GDSHDLQR
LIQSHPESAEDLK
VASNPYTWFTMEALEETWR
QEFAQHANAFHQWIQETR
KIEDLGAAMEEALILDNK
NQALNTDNYGHDLASVQALQR
FDDFQKDLKANESR
VSDLEKAAAQR
TATDEAYKDPSNLQGK
RDTINGRFQK
EWIEEKNQALNTDNYGHDLASVQALQR
LGESQTLQQFSRDVDEIEAWISEK
DFDFWLSEVEALLASEDYGK
DLNSQADSLMTSSAFDTSQVKEK
DAEELEKWIQEK
KFEEFQTDLAAHEER
LAQFVEHWK
GDILTLLNSTNKDWWK
GDIANR
IGVQNLLK
VASNPYTWFTMEALEETWRNLQK
LGDSHDLQR
HEALMSDLSAYGSSIQALR
HQAFEAELHANADRIR
LKDLNSQADSLMTSSAFDTSQVK
ECEDVMDWINDKEAIVTSEELGQDLEHVEVLQK
KHEDFDKAINVQEEK
ELPTAFDYVEFTRSLFVN
PAQSASR
TYLLDGSCMVEESGTLESQLEATKR
SFRVASNPYTWFTMEALEETWRNLQK
KASAFNSWFENAEEDLTDPVRCNSLEEIK
MMLDHCLELQLFHRDCEQAENWMAAR
AKLDENSAFLQFNWKADVVESWIGEK
SQLLGSAHEVQRFHRDADETK
FMLFREANELQQWITEK
NQTAEKEEFEHQQK
FEELNADLFR
IINEPTAAAIAYGLDKK
QATKDAGTIAGLNVLR
TTPSYVAFTDTER
NQVAMNPTNTVFDAK
IDLGTTYSCVGVFQHGK
SQIHDIVL
VCNPIITK
RFDDAVVQSDMK
STAGDTHLGGEDFDNR
GPAVGIDLGTTYSCVGVFQHGK
DAGTIAGLNVL
LLQDFFNGK
VEIIANDQGNR
GETKSFYPEEVSSMVLTK
SFYPEEVSSMVLTKMK
SINPDEAVAYGAAVQAAILSGDK
TVTNAVVTVPAYFNDSQR
SQIHDIVLVGGSTR
LSKEDIERMVQEAEK
EDIERMVQEAEK
DAGTIAGLNVLRIINEPTAAAIAYGLDK
HWPFMVVNDAGRPK
VQVEYKGETK
ENKITITNDKGR
QTQTFTTYSDNQPGVLIQVYEGER
ARFEELNADLFR
SQIHDIV
TVTNAVVTVPAYFNDSQRQATK
AEDEKQRDK
KVGAERNVLIFDLGGGTFDVSILTIEDGIFEVK
MKEIAEAYLGK
MSKGPAVGIDLGTTYSCVGVFQHGK
MVNHFIAEFK
VQAAILSGDK
TLSSSTQASIEIDSLYEGIDFYTSITRAR
EFEHQQK
DKVSSKNSLESYAFNMK
RTLSSSTQASIEIDSLYEGIDFYTSITR
FEELNADLFRGTLDPVEK
TLSSSTQASIEIDSLYEGIDFYTSITR
MVQEAEKYKAEDEK
AEAYLGK
LYQSAGGMPGGMPGGFPGGGAPPSGGASSGPTIEEVD
ATVEDEKLQGKINDEDK
NSLESYAFNMKATVEDEKLQGK
LSKEDIER
SENVQDLLLLDVTPLSLGIETAGGVMTVLIK
RFDDAVVQSDMKHWPFMVVNDAGRPK
SFYPEEVSSMVLTKMKEIAEAYLGK
VEIIANDQGNRTTPSYVAFTDTER
MVNHFIAEFKR
ELEKVCNPIITKLYQSAGGMPGGMPGGFPGGGAPPSGGASSGPTIEEVD
TTPSYVAFTDTERLIGDAAKNQVAMNPTNTVFDAK
AILVDLEPGTMDSVR
LTTPTYGDLNHLVSATMSGVTTCLR
NSSYFVEWIPNNVK
SGPFGQIFRPDNFVFGQSGAGNNWAK
IREEYPDR
EIVHIQAGQCGNQIGAK
EVDEQMLNVQNK
LAVNMVPFPR
FPGQLNADLR
GHYTEGAELVDSVLDVVR
ISEQFTAMFR
ALTVPELTQQMFDSK
IMNTFSVMPSPK
FWEVISDEHGIDPTGSYHGDSDLQLER
LHFFMPGFAPLTSR
YLTVAAIFR
GLKMSATFIGNSTAIQELFK
GHYTEGAELVDSVLDVVRK
ESESCDCLQGFQLTHSLGGGTGSGMGTLLISK
PLTSR
ISEQFTAMFRR
LHFFMPGFA
MSATFIGNSTAIQELFK
INVYYNEATGNK
PDR
MREIVHIQAGQCGNQIGAK
GHYTEGAELVDSV
GHYTEGAELVDSVL
QMLNVQNK
KESESCDCLQGFQLTHSLGGGTGSGMGTLLISK
EIVHIQAGQCGNQ
VNMVPFPR
APLTSR
PGFAPLTSR
MSATFIGNSTAIQELFKRISEQFTAMFR
SGPFGQIFRPDNFVFGQSGA
ISEQFTAMFRRK
GHYTEGAEL
GHYTEGAELVD
IREEY
PGTMDSVR
EVDEQMLNVQNKNSSYFVEWIPNNVKTAVCDIPPR
VSDTVVEPYNATLSVHQLVENTDETYCIDNEALYDICFR
IREE
EIVHIQ
GSQQYRALTVPELTQQMFDSKNMMAACDPR
LHFFMPGFAPLTSRGSQQYR
TVAAIFR
FAPLTSR
GHYTEGAELV
KLAVNMVPFPR
GHYTEGA
ELEAENYHDIKR
LNTRWSQFRELVDR
DALLLWCQMK
TLETPAAQMEGFLNR
LRLSDGNEYLFQAK
SALPAQSAATLP
HQAFMAELASNKEWLDK
WLKHQAFMAELASNK
LQQFLRDLDDFQSWLSR
PAQSAATLPAR
EGEDMIAEEHFGSEKIR
IVSSNDVGHDEYSTQSLVK
SAASGIPYHSEVPV
DQAQAILSR
FMELLEPLSER
LQALDTGWNELHK
KHEAIETDIAAYEER
FLQDCQELSLWINEK
TQILAASYELHK
AELFTQSCADLDK
LQALDTGWNELHKMWENRQNLLSQSHAYQQFLR
LLTQHENIK
MWEVLESTTQTK
HKDVAEEITNYRPTIDTLHEQASALPQAHAESPDVK
LILEVHQFSR
LLDPEDISVDHPDEK
HRPDLIDFDK
SNAHYNLQNAFNLAEQHLGLTK
DLDDFQSWLSRTQTAIASEDMPNTLTEAEKLLTQHENIK
LTGLHKMWEVLESTTQTK
LWEYLLELLR
WLHGLESQIQSDDYGK
KDALLSALSIQNYHLECNETKSWIR
LPEELGR
ALVADSHPESER
EIEELQSQAQALSQEGK
TQTAIASEDMPNTLTEAEK
LVSQDNFGFDLPAVEAATK
SAASGIPYHSEVPVSLK
VIESTQDLGNDLAGVMALQR
DGLNEAWADLLELIDTR
MHTTFEHDIQALGTQVR
GDQVSQNGLPAEQGSPR
FANSLVGVQQQLQAFNTYR
DVAEEITNYRPTIDTLHEQASALPQAHAESPDVK
KEIEELQSQAQALSQEGK
GVNASAQKFATDGEGYKPCDPQVIR
LRLSDGNEYLFQAKDDEEMNTWIQAISSAISSDK
LTLGLIWTIILRFQIQDISVETEDNKEK
YESLASDLLEWIEQTIIILNNR
FFSMVRDLMLWMEDVIRQIEAQEKPR
HQILEQAVEDYAETVHQLSKTSR
NTGIICTIGPASR
EATESFASDPILYRPVAVALDTK
LDIDSAPITAR
LNFSHGTHEYHAETIK
GDLGIEIPAEK
GADFLVTEVENGGSLGSK
APIIAVTR
GVNLPGAAVDLPAVSEK
AGKPVICATQMLESMIK
GDYPLEAVR
VNLAMDVGK
CDENILWLDYK
LVTEVENGGSLGSKK
GVNLPGAAVDL
EKGADFLVTEVENGGSLGSKK
AEGSDVANAVLDGADCIMLSGETAK
FGVEQDVDMVFASFIRK
PKPHSEAGTAFIQTQQLHAAMADTFLEHMCR
FGVEQDVDMVFASFIR
KGVNLPGAAVDLPAVSEK
EMIKSGMNVAR
GSGTAEVELK
GIFPVLCK
SVEMLKEMIKSGMNVAR
PKPHSEAGTAFIQT
YPLEAVR
FPVLCK
IDSAPITAR
CNRAGKPVICATQMLESMIKKPRPTR
FDEILEASDGIMVARGDLGIEIPAEK
TGLIKGSGTAEVELK
PLEAVR
LAPITSDPTEAAAVGAVEASFK
DIQDLK
AEGSDVANAVLDGADCIMLSGETAKGDYPLEAVR
KGDVVIVLTGWRPGSGFTNTMR
RFDEILEASDGIMVAR
EAEAAIYHLQLFEELRR
GADFLVTEVENGGSLGSKK
CDENILWLDYKNICK
GIFPVLCKDAVLNAWAEDVDLR
IYVDDGLISLQVKEKGADFLVTEVENGGSLGSK
PVLCK
FGVEQDVDMV
GVNLPGAAVDLPAVSEKDIQDLKFGVEQDVDMVFASFIR
SGMNVAR
AGKPVICAT
ITLDNAYMEKCDENILWLDYK
FASFIR
ILDLGITGPEGHVLSRPEEVEAEAVNR
GIQEEMEALVK
IVLEDGTLHVTEGSGR
DHGVNSFLVYMAFK
SITIANQTNCPLYVTK
FQLTDSQIYEVLSVIR
GTVVYGEPITASLGTDGSHYWSK
NLHQSGFSLSGAQIDDNIPR
GLYDGPVCEVSVTPK
AALAGGTTMIIDHVVPEPGTSLLAAFDQWR
SAAEVIAQAR
PGGIDVHTR
MDENQFVAVTSTNAAK
KPFPDFVYK
DNFTLIPEGTNGTEER
TTQRIVAPPGGR
DIGAIAQVHAENGDIIAEEQQR
GSPLVVISQGK
AAAFVTSPPLSPDPTTPDFLNSLLSCGDLQVTGSAHCTFNTAQK
VFNLYPR
MVIPGGIDVHTR
IPGGIDVHTR
LEDGTLHVTEGSGR
MSVIWDK
PLVVISQGK
THNSALEYNIFEGMECR
ISVGSDADLVIWDPDSVK
SCCDYSLHVDITEWHK
LHVDITEWHK
ANITSLG
KGTVVYGEPITASLGTDGSHYWSKNWAK
AVVTGKMDENQFVAVTSTNAAK
VHAENGDIIAEEQQR
IVNDDQSFYADIYMEDGLIK
IVAPPGGR
YGEPITASLGTDGSHYWSK
GEPITASLGTDGSHYWSK
DRFQLTDSQIYEVLSVIR
GGKIVNDDQSFYADIYMEDGLIK
GIQEEMEALVKDHGVNSFLVYMAFKDR
TIEAHSR
FNLYPR
MSVIWDKAVVTGKMDENQFVAVTSTNAAK
AALAGGTTMIIDHVVPEPGTSLLAAFDQWREWADSK
IVNDDQSFYADIYMEDGLIKQIGENLIVPGGVK
VHTR
FQLTDSQI
VYMAFK
TKPIWTRNPDDITQEEYGEFYK
VTISNRLVSSPCCIVTSTYGWTANMER
GVVDSEDLPLNISR
HLEINPDHPIVETLR
ADLINNLGTIAK
YIDQEELNK
SLTNDWEDHLAVK
IRYESLTDPSKLDSGK
IDIIPNPQER
EQVANSAFVERVR
EQVANSAFVER
HSQFIGYPITLYLEK
APFDLFENKK
ETQKSIYYITGESKEQV
EKYIDQEELNK
YESLTDPSK
EGLELPEDEEEK
GVVDSEDLPLNISREMLQQSK
LGIHEDSTNR
HFSVEGQLEFR
VFIMDSCDELIPEYLNFIR
EGLELPEDEEEKKK
NPDDITQEEYGEFYK
SKEQVANSAFVER
RAPFDLFENK
ETQKSIYYITGESKEQVANSAFVER
ELISNASDALDKIR
KCLELFSELAEDK
LGIHEDSTNRR
CLELFSELAEDK
GFEVVYMTEPIDEYCVQQLK
LVSSPCCIVTSTYGWTANMER
MEESKAKFENLCK
YHTSQSGDEMTSLSEYVSR
CLELFSELAEDKENYK
AFVER
PEYLNFIR
LGLGIDEDEVTAEEPSAAVPDEIPPLEGDEDASR
IMKAQALRDNSTMGYMMAK
DLVVLLFETALLSSGFSLEDPQTHSNR
ENYKKFYEAFSK
LFIPR
IKEKYIDQEELNK
VTAEEPSAAVPDEIPPLEGDEDASR
YHTSQSGDEMTSLSEYVSRMKETQK
IEDVGSDEEDDSGKDKK
LSELLRYHTSQSGDEMTSLSEYVSR
VDVSPTSQR
IVYGHLDDPANQEIER
SQFTITPGSEQIR
NAVTQEFGPVPDTAR
CKSQFTITPGSEQIR
LQLLEPFDKWDGKDLEDLQILIK
NDANPETHAFVTSPEIVTALAIAGTLK
FNPETDFLTGK
SDFDPGQDTYQHPPK
EAQVGGEK
TDIANLAEEFK
LTGSLSGWTSPK
VAVPSTIHCDHLIEAQVGGEK
DINQEVYNFLATAGAK
LEAPDADELPR
GHLDNISNNLLIGAINIENGK
QGLLPLTFADPSDYNK
VGLIGSCTNSSYEDMGRSAAVAK
FKLEAPDADELPR
LQLLEPFDKWDGK
GGTGAIVEYHGPGVDSISCTGMATICNMGAEIGATTSVFPYNHR
AGSALNRMK
WVVIGDENYGEGSSR
LQLLEPFDK
VAMSHFEPSEYIR
DHLVPDPGCQYDQVIEINLNELKPHINGPFTPDLAHPVADVGTVAEK
DVGGIVLANACGPCIGQWDR
HPNGTQETILLNHTFNETQIEWFR
RLNRPLTLSEK
VAMQDATAQMAMLQFISSGLPK
FNPETDFLTGKDGK
YDLLEK
FKLEAPDA
TDIANLAEEFKDHLVPDPGCQYDQVIEINLNELKPHINGPFTPDLAHPVADVGTVAEK
ATIERDGYAQILR
PLDIR
DGYAQILR
ATIERDGYAQILRDVGGIVLANACGPCIGQWDR
VAMQDATAQMAMLQFISSGLP
SQFTITPGSEQIRATIER
ANSVRNAVTQEFGPVPDTARYYK
PTSQR
CKSQFTITPGSEQIRATIER
DVGGIVLANACGPCIGQWDRK
HPNGTQETILLNHTFNETQIEWFRAGSALNRMK
GEKNTIVTSYNR
YITGDQLGALYQDFVR
IEEELGDEAR
LDNLMLELDGTENKSK
IAPALISSGISVVEQEK
GNPTVEVDLYTAK
VNQIGSVTEAIQACK
NYPVVSIEDPFDQDDWAAWSK
EAIDKAGYTEK
LAMQEFMILPVGAESFR
LGAEVYHTLK
FAGHNFR
YDLDFK
LDNLMLELDGTENK
DATNVGDEGGFAPNILENSEALELVK
AAVPSGASTGIYEALELR
YNQLMR
SGETEDTFIADLVVGLCTGQIK
YDLDFKSPADPSRYITGDQLGALYQDFVR
DAMRLGAEVYHTLK
FAGHNFRNPSV
AGYTEKMVIGMDVAASEFYRDGK
PLYR
LAQENGWGVMVSHR
AAVPSGASTGIYEALELRDGDK
IAPALISSGISVVEQEKLDNLMLELDGTENK
YNQLMRIEEELGDEARFAGHNFR
FGANAILGVSLAVCK
LAMQEFMILPVGAESFRDAMR
DGDKQRYLGK
AGHNFR
IWAREILDSR
SKFGANAILGVSLAVCK
LDNLMLEL
TGAPCRSERLAK
GLFRAAVPSGASTGIYEALELRDGDK
PALISSGISVVEQEK
PVGAESFR
FTANVGIQIVGDDLTVTNPK
HNFR
GHNFR
DGKYDLDFK
YGKDATNVGDEGGFAPNILENSEALELVKEAIDK
LAMQEFMILPVGAESFRDAMRLGAEVYHTLK
LAQENGWGVMVSHRSGETEDTFIADLVVGLCTGQIKTGAPCR
LAMQEFMI
VAPEEHPVLLTEAPLNPK
AGFAGDDAPR
SYELPDGQVITIGNER
EITALAPSTMK
GYSFTTTAER
HQGVMVGMGQK
TTGIVMDSGDGVTHTVPIYEGYALPHAILR
DSYVGDEAQSK
KDLYANTVLSGGTTMYPGIADRMQK
CPEALFQPSFLGMESCGIHETTFNSIMK
QEYDESGPSIVHR
IWHHTFYNELR
CDVDIR
GYSFTTTAEREIVR
DSYVGDEAQSKR
DLTDYLMK
IIAPPER
ESGPSIVHR
DLYANTVLSGGTTMYPGIADR
ILTERGYSFTTTAEREIVR
ILTERGYSFTTTAER
RGILTLK
VAPEEHPVLL
FRCPEALFQPSFLGMESCGIHETTFNSIMK
KYSVWIGGSILASLSTFQQMWISKQEYDESGPSIVHR
KDLYANTVLSGGTTMYPGIADR
DLTDYLMKILTERGYSFTTTAER
EKLCYVALDFEQEMATAASSSSLEK
GPSIVHR
PSIVHR
MTQIMFETFNTPAMYVAIQAVLSLYASGR
DIKEKLCYVALDFEQEMATAASSSSLEK
KYSVWIGGSILASLSTFQQMWISK
PLNPK
HQGVMVGMGQKDSYVGDEAQSKR
DLYANTVLSGGTTMYPGIADRMQK
LDLAGRDLTDYLMKILTER
APLNPK
GYSFTTTAEREIVRDIK
ANREKMTQIMFETFNTPAMYVAIQAVLSLYASGR
YSVWIGGSILASLSTFQQMWISK
YSVWIGGSILASLSTFQQMWISKQEYDESGPSIVHR
GEWKVLVVDQLSMR
AQMKNPILER
LIQHAQIPPEDSEIITNMAHLGVPIVTDSTLR
KGEWKVLVVDQLSMR
AAHVFFTDSCPDALFNELVK
DNALLAQLIQDK
ISEQTYQLSR
SQLLILDR
LIQHAQIPPEDSEIITNMAHLG
VEQDLAMGTDAEGEK
GFDPSSPVLHELTFQAMSYDLLPIENDVYK
MTDIMTEGITIVEDINKR
EPLPSLEAVYLITPSEK
HIAEVSQEVTR
LCRVEQDLAMGTDAEGEKIK
ADDPTMGEGPDKARSQLLILDR
DLSQMLKKMPQYQK
TLTEINIAFLPYESQVYSLDSADSFQSFYSPHK
SSASFSTTAVSAR
VKEVLLDEDDDLWIALR
YETSGIGEAR
WEVLIGSTHILTPQK
HYPYISTR
DIMEDTIEDKLDTK
SVHSLISDFKDPPTAK
MTDIMTEGITIVEDINK
HYQGTVDKLCR
HKHIAEVSQEVTR
YSTHLHLAEDCMK
VEQDLAMGTDAEGEKIKDPMR
IMHDVIK
GFDPSSPVLHELTFQAMSYDLLPIENDVYKYETSGIGEAR
VLVVDQLSMRMLSSCCK
PIVTDSTLR
ELSKYSTHLHLAEDCMKHYQGTVDK
LIQHAQIP
DNALLAQLIQ
MNTGEKTTMRDLSQMLK
DPPTAKYRAAHVFFTDSCPDALFNELVK
YGHWHKNKAPGEYR
MLSSCCKMTDIMTEGITIVEDINK
HYPYISTRSSASFSTTAVSAR
YRAAHVFFTDSCPDALFNELVK
KFFLSHPS
GPAPGPPPAGSALGGAPPVPSRPGASPDPFGPPPQVPSRPNR
SSVLENFVGR
RPLVLQLVNSTTEYAEFLHCK
YMLSVDNLK
EKKYMLSVDNLK
CVDMVISELISTVR
GMEDLIPLVNR
TSGNQDEILVIR
VLNQQLTNHIR
VYSPHVLNLTLVDLPGMTK
FPFELVK
HIFALFNTEQR
QLELACETQEEVDSWK
ALLQMVQQFAVDFEKR
LEIEAETDR
QVETIRNLVDSYMAIVNKTVR
DLMPKTIMHLMINNTK
ENCLILAVSPANSDLANSDALK
LEIEAETDRVTGTNK
LQQYPRLREEMER
LQDAFSAIGQNADLDLPQIAVVGGQSAGK
MGTPYLQK
APAVPPARPGSR
KFFLSHPSYR
FFLSHPSYRHLADR
TIGVITKLDLMDEGTDARDVLENK
EFIFSELLANLYSCGDQNTLMEESAEQAQR
YMLSVDNLKLRDVEK
ALLQMVQQFAVDFEK
EALSIIGDINTTTVSTPMPPPVDDSWLQVQSVPAGR
SSVLENFVGRDFLPR
VTGTNK
LDLMDEGTDARDVLENK
EVDEYKNFRPDDPAR
EYWFVLTAENLSWYKDDEEK
RPLVLQL
TSGNQDEILVIRK
ASETEENGSDSFMHSMDPQLERQVETIRNLVDSYMAIVNK
RPLVLQ
DMLMQFVTKENCLILAVSPANSDLANSDALK
PQGQR
EGRTKEQVMLLIDIELAYMNTNHEDFIGFANAQQR
VGINYQPPTVVPGGDLAK
NLDIERPTYTNLNR
TIQFVDWCPTGFK
QLFHPEQLITGK
TIGGGDDSFNTFFSETGAGK
DVNAAIATIK
DIERPTYTNLNR
FDGALNVDLTEFQTNLVPYPR
IHFPLATYAPVISAEK
LIGQIVSSITASLR
QLFHPEQLITGKEDAANNYAR
AVCMLSNTTAIAEAWAR
AYHEQLSVAEITNACFEPANQMVK
ECISIHVGQAGVQIGNACWELYCLEHGIQPDGQMPSDK
EIVDLVLDR
TIGGGDDSFNTFFSETGAGKHVPRAVFVDLEPTVVDEVR
VQRAVCMLSNTTAIAEAWAR
LDHKFDLMYAK
IHFPLATYA
LSVDYGK
PVISAEK
LADLCTGLQGFLIFHSFGGGTGSGFASLLMER
PEQLITGK
IERPTYTNLNR
ERPTYTNLNR
TEFQTNLVPYPR
IHFPLATY
TIQFVDWCPTGFKVGINYQPPTVVPGGDLAK
RTIQFVDWCPTGFK
LDHKFDLMYAKR
APVISAEK
AVFVDLEPTVVDEVR
VGINYQPPTVV
PGGDLAK
DVNAAIATIKTK
QLFHPE
IHFPLAT
FDLMYAKRAFVHWYVGEGMEEGEFSEAR
ITGK
TASLR
RAFVHWYVGEGMEEGEFSEAREDLAALEK
LIGQIVSS
AESLQVTR
KLFADAEEEQRR
YVGESEANIR
IDGVEQLNNILVIGMTNRPDLIDEALLRPGR
VLDDGELLVQQTK
GHQLLSADVDI
MRGHQLLSADVDIKELAVETK
SQLSCVVVDDIER
TPLVSVLLEGPPHSGK
AENSSLNLIGK
NFSGAELEGLVR
IAEESNFPFIK
KWAGLSIGQDIEVALYSFDK
DIEAMDPSILK
QCIGTMTIEIDFLQKK
KLFADAEEEQR
VEVDMEKAESLQVTR
GDFLASLENDIKPAFGTNQEDYASYIMNGIIK
KLLMLIEMSLQMDPEYRVR
MGIGGLDKEFSDIFR
QCIGTMTIEIDFLQK
VFPPEIVEQMGCKHVK
GSMAGSTGVHDTVVNQLLSK
WAGLSIGQDIEVALYSFDK
ELAVETKNFSGAELEGLVR
MIGFSETAKCQAMK
FSNLVLQALLVLLK
ENRQSIINPDWNFEK
LQILHIHTAR
YIFTLR
LFADAEEEQRR
FSNLVLQALLVLLKK
WAGLSIGQDIEVALYSFDKAKQCIGTMTIEIDFLQK
ELAVETKNFSGAELEGLVRAAQSTAMNR
LFGLLVK
KDVLQEMEMLNAFSTTIHVPNIATGEQLLEALELLGNFK
CPTDELSLSNCAVVNEKDFQSGQHVMVRTSPNHK
DFQSGQHVMVRTSPNHKYIFTLR
RLGANSGLHIIIFDEIDAICK
FSNLVLQALLVLLKKAPPQGR
DFQSGQHVMVRTSPNHK
MAAEFIQQFNNQAFSVGQQLVFSFNDK
LQSIGTENTEENRR
GILAADESTGSIAK
QSIGTENTEENRR
ALANSLACQGK
IGEHTPSALAIMENANVLAR
CQYVTEKVLAAVYK
AAQEEYIK
QLLLTADDR
ADDGRPFPQVIK
DDGRPFPQVIK
ELSDIAHR
GVVPLAGTNGETTTQGLDGLSER
FSNEEIAMATVTALR
LQSIGTENTEENR
PHPYPALTPEQK
YASICQQNGIVPIVEPEILPDGDHDLKR
DGRPFPQVIK
FSNEEIAMATVTALRR
CPLLKPWALTFSYGR
ALSDHHVYLEGTLLKPNMVTPGHACTQK
KDGADFAKWR
RLQSIGTENTEENRR
RLQSIGTENTEENR
QEEYIKR
YTPSGQSGAAASESLFISNHAY
AWGGKKENLK
TVPPAVTGVTFLSGGQSEEEASINLNAINK
VDKGVVPLAGTNGETTTQGLDGLSER
RLQSIGTE
MPHPYPALTPEQK
VNPCIGGVILFHETLYQK
AAQEEYIKR
ELSDIAHRIVAPGK
YASICQQNGIVPIVEPEILPDGDHDLK
TVPPAVTGVTFLSGGQSEEEASINLNAINKCPLLKPWALTFSYGRALQASALK
PEQK
KELSDIAHR
TPEQK
PQVIK
VTALRR
SDIAHR
LLFEELVR
CLAAALIVLTESGR
EAEAAMFHRLLFEELVR
FEELVR
MFHR
LRDVEKGFMSSK
CVDMVVSELTSTIRK
CVDMVVSELTSTIR
CVDMVVSELTSTIRKCSEK
LGIHEDSQNRK
HLEINPDHSIIETLR
HIYFITGETK
HIYFITGETKDQVANSAFVER
DLVILLYETALLSSGFSLEDPQTHANR
ELISNSSDALDK
HSQFIGYPITLFVEK
DQVANSAFVER
VFIMDNCEELIPEYLNFIR
KCLELFTELAEDKENYK
AQALRDNSTMGYMAAK
RAPFDLFENR
RAPFDLFENRK
YYTSASGDEMVSLKDYCTR
LVTSPCCIVTSTYGWTANMER
LGIHEDSQNR
CLELFTELAEDKENYK
IMKAQALRDNSTMGYMAAK
HGLEVIYMIEPIDEYCVQQLK
ENYKKFYEQFSK
ELHINLIPSK
LFVPR
HSQFIGYPITLFVEKER
LGLGIDEDDPTVDDTSAAVTEEMPPLEGDDDTSR
PEETQTQDQPMEEEEVETFAFQAEIAQLMSLIINTFYSNK
DKEVSDDEAEEKEEKEEEKEKEEK
HFSVEGQLEFRALLFVPR
LYVRRVFIMDNCEELIPEYLNFIR
DATNVGDEGGFAPNILENK
IGAEVYHNLK
YITPDQLADLYK
SQAVEHINK
GVSQAVEHINK
VNQIGSVTESLQACK
SFVQNYPVVSIEDPFDQDDWGAWQK
HIADLAGNPEVILPVPAFNVINGGSHAGNK
LAMQEFMILPVGASSFR
TIAPALVSK
MILPVGASSFR
LMIEMDGTENK
YNQILR
TIAPALVSKKVNVVEQEK
SFRNPLAK
IHAREIFDSR
DATNVGDEGGFAPNILENKEALELLK
LAQSNGWGVMVSHR
AAVPSGASTGIYEALELRDNDKTR
TAIAKAGYTDQVVIGMDVAASEFYR
SGKYDLDFKSPDDPSR
LMIEMDGTENKSKFGANAILGVSLAVCK
EIFDSRGNPTVEVDLYTAK
PVGASSFR
AGYTDQVVIGMDVAASEFYR
SGKYDLDFK
LELLK
PALVSK
YEALELR
LAQSNGWGVMVSHRSGETEDTFIADLVVGLCTGQIKTGAPCR
TLFLLRGNHECR
EESESVLTLK
QTLQSATVEAIE
LFEVGGSPANTR
IITEGASILR
ITSFEEAKGLDR
GLTPTGMLPSGVLSGGK
YLFLGDYVDR
YENNVMNIR
LEESVALR
FKEPPAYGPMCDILWSDPLEDFGNEK
HLTEYFTFK
IITEGASILRQEK
MPPRRDAMPSDANLNSINK
GCSYFYSYPAVCDFLQHNNLLSILR
VYDACMDAFDCLPLAALMNQQFLCVHGGLSPEINTLDDIR
EVFDNDGKPR
HLTEYFTFKQECK
ITSFEEAK
GFSPQHKITSFEEAKGLDR
AAVLKYENNV
LDRFKEPPAYGPMCDILWSDPLEDFGNEK
RDAMPSDANLNSINK
SQTTGFPSLITIFSAPNYLDVYNNK
QTLQSATVEAIEADEAIK
EGRLEESVALR
AAVLKYENNVMNIRQFNCSPHPYWLPNFMDVFTWSLPFVGEK
QFNCSPHPYWLPNFMDVFTWSLPFVGEK
CDFLQHNNLLSILR
YENNVMNIRQFNCSPHPYWLPNFMDVFTWSLPFVGEK
DGKPR
LTAKEVFDNDGKPR
LFEVGGSPANTRYLFLGDYVDR
NDGKPR
NLLDIDAPVTVCGDIHGQFFDLMK
ITSFEEAKGLDRINER
VTEMLVNVLNICSDDELGSEEDGFDGATAAAR
GYFSIECVLYLWALKILYPK
DAMPSDANLNSINKALASETNGTDSNGSNSSNIQ
WEVLIGSTHILTPTK
YPIEHGIITNWDDMEK
FPSIVGRPR
PIEHGIITNWDDMEK
PSIVGRPR
GDEAQSKR
YPIEHGIITNWDDME
YVGDEAQSKR
YPIEHGIITNWDDMEKIWHHTFYNELR
QEYDEAGPSIVHRK
KDLYANNVMSGGTTMYPGIADR
TALAPSTMK
SYVGDEAQSKR
GYSFVTTAEREIVR
APPER
VGMGQK
FRCPETLFQPSFIGMESAGIHETTYNSIMKCDIDIR
HQGVMV
LTDYLMK
TTGIVLDSGDGVTHNVPIYEGYALPHAIMRLDLAGRDLTDYLMK
IAPPER
MTQIMFETFNVPAMYVAIQAVLSLYASGR
KDLYANNVMSGGTTMYPGIADRMQK
EKMTQIMFETFNVPAMYVAIQAVLSLYASGR
ANREKMTQIMFETFNVPAMYVAIQAVLSLYASGR
DLYANNVMSGGTTMYPGIADRMQK
FCTGLTQIETLFK
VLTPELYAELR
SMTEAEQQQLIDDHFLFDKPVSPLLLASGMAR
DLFDPIIEER
LGFSEVELVQMVVDGVK
NYEFMWNPHLGYILTCPSNLGTGLR
LEQGQAIDDLMPAQK
TFLVWINEEDHLR
TDLNPDNLQGGDDLDPNYVLSSR
LAVEALSSLDGDLSGR
FPAEDEFPDLSSHNNHMAK
HGGYQPSDEHKTDLNPDNLQGGDDLDPNYVLSSR
LVWINEEDHLR
TAAVGGVFDVSNADR
SIRGFCLPPHCSR
VISMQKGGNMK
GFCLPPHCSR
PDLSSHNNHMAK
RGTGGVDTAAVGGVFDVSNADR
LRFPAEDEFPDLSSHNNHMAK
GTGGVDTAAVGGVFDVSNADR
PPHCSR
TFLVWINEEDHLRVISMQKGGNMK
FPDLSSHNNHMAK
FSEVLK
CTPSGFTLDDAIQTGVDNPGHPYIMTVGAVAGDEESYDVFK
PNYVLSSR
GTGGVDTAAVGGVFDVSNADRLGFSEVELVQMVVDGVK
QMVVDGVK
YYALK
LGFSEVELVQMV
CTPSGFTLDDAIQTGVDNPGHPYIMTVGAVAGDEESYDVFKDLFDPIIEER
MPFSNSHNTQK
LGFSEVELVQ
SIRGFCLPPHCSRGER
DLFDPIIEERHGGYQPSDEHK
GGNMKEVFTR
SGQASPSRPESPRPPFDL
EIIDLVLDR
YMACCLLYRGDVVPK
LADQCTGLQGFLVFHSFGGGTGSGFTSLLMER
AVFVDLEPTVIDEVR
AVFVDLEPTVIDEVRTGTYR
YMACCLLYRGDVVPKDVNAAIATIK
EDAANNYARGHYTIGKEIIDLVLDR
FVDLEPTVIDEVR
PTVIDEVR
IDLVLDR
LISQIVSSITASLR
SKLEFSIYPAPQVSTAVVEPYNSILTTHTTLEHSDCAFMVDNEAIYDICR
LEFSIYPAPQVSTAVVEPYNSILTTHTTLEHSDCAFMVDNEAIYDICR
IDEVR
VIDEVR
SSITASLR
LISQIV
IMNTFSVVPSPK
FWEVISDEHGIDPTGTYHGDSDLQLDR
ALTVPELTQQVFDAK
YLTVAAVFRGR
EAESCDCLQGFQLTHSLGGGTGSGMGTLLISK
YLTVAAVFR
ISVYYNEATGGK
MAVTFIGNSTAIQE
VPELTQQVFDAK
NTFSVVPSPK
MAVTFIGNSTAIQELFK
KEAESCDCLQGFQLTHSLGGGTGSGMGTLLISK
YLTVAAVFRGRMSMK
TAVCDIPPRGLKMAVTFIGNSTAIQELFK
NMMAACDPRHGRYLTVAAVFR
EIVHLQAGQCGNQIGAK
ALTVPELTQQMFDAK
AVLVDLEPGTMDSVR
MREIVHLQAGQCGNQIGAK
GSQQYRALTVPELTQQMFDAKNMMAACDPR
INVYYNEATGGKYVPRAVLVDLEPGTMDSVR
FWEVISDEHGIDPTGTYHGDSDLQLER
VPTPNVSVVDLTCR
GAAQNIIPASTGAAK
VIISAPSADAPMFVMGVNHEK
IVSNASCTTNCLAPLAK
PITIFQER
VIHDNFGIVEGLMTTVHAITATQK
LISWYDNEYGYSNR
LVINGKPITIFQER
VVDLMAYMASK
PELNGK
PSADAPMFVMGVNHEK
VEIVAINDPFIDLNYMVYMFQYDSTHGK
VGVNGFGR
LTGMAFR
GLMTTVHAITATQK
WGEAGAEYVVESTGVFTTMEK
LVINGKPITIFQERDPTNIK
RVIISAPSADAPMFVMGVNHEK
MTTVHAITATQK
VIHDNFGIVE
IKK
VEGLMTTVHAITATQK
VIHDNFGIV
TTVHAITATQK
GILGYTEDQVVSCDFNSNSHSSTFDAGAGIALNDNFVK
VEIVAINDPFIDLNYMVYMFQYDSTHGKFNGTVK
PASTGAAK
VIHDNFGI
MVKVGVNGFGRIGR
VHAITATQK
GAAQNII
HAITATQK
LISWYDNEYGYSNRVVDLMAYMASK
INVYYNEAAGNK
INVYYNEAAGNKYVPR
VSDTVVEPYNATLSVHQLVENTDETYSIDNEALYDICFR
DIGNIISDAMK
RIQEITEQLDITTSEYEK
TALLDAAGVASLLTTAEAVVTEIPK
TLNDELEIIEGMK
TALLDAAGVASLLTTAEAVVTEIPKEEK
VGGTSDVEVNEK
VTDALNATR
VGEVIVTKDDAMLLK
ISSVQSIVPALEIANAHR
TVIIEQSWGSPK
ALMLQGVDLLADAVAVTMGPK
NIGAKLVQDVANNTNEEAGDGTTTATVLAR
IQEITEQLDITTSEYEKEK
GYISPYFINTSK
TLNDELEIIEGMKFDR
NAGVEGSLIVEK
AAVEEGIVLGGGCALLR
ILQSSSEVGYDAMLGDFVNMVEK
IQEITEQLDITTSEYEKEKLNER
KPLVIIAEDVDGEALSTLVLNR
TDALNATR
VGGTSDVEVNEKKDR
DGKTLNDELEIIEGMKFDR
GGTSDVEVNEKKDR
VGGTSDVEVNEKK
GVMLAVDAVIAELK
PAMTIAK
FGADARALMLQGVDLLADAVAVTMGPK
LVQDVANNTNEEAGDGTTTATVLAR
GVMLAVDAVIAELKK
GKGDKAHIEK
DIGNIISDAMKK
TVIIEQSWGSPKVTKDGVTVAK
VAPDEHPILLTEAPLNPK
EIVTLAPSTMK
GIHETTFNSIMK
VAPDEHPILLTEA
YPIEHGVVTNWDDMEK
VAPDEHPILL
DLFANTVLSGGSTMYPGIADR
MQKEIVTLAPSTMK
VMDSGDGVTHTVPIYEGYALPHAILR
KDLFANTVLSGGSTMYPGIADR
YPIEHGVVTNWDDMEKIWYHTFYNELR
AVFPSMVGRPR
LCYVALDFEQEMVTAAASSSLERSYELPDGQVITIGNER
GIHETTFNSIMKCDVDIR
GIHETTFNSIMKCDVDIRK
CPEAIFQPSFLGIESRGIHETTFNSIMK
FRCPEAIFQPSFLGIESR
AGFGGDDAPRAVFPSMVGRPR
VAPDEHPILLTEAPLNPKINR
HQGVMVGMGQKDCYVGDEAQSKR
EKMTQIMFEAFNTPAMYVAIQAVLSLYASGR
GGPRVWFVSNIDGTHIAK
GYTGKSITDIINIGIGGSDLGPLMVTEALKPYSK
ILLANFLAQTEALMK
TLASLSPETSLFIIASK
GVEAARDNMFSGSK
INYTENR
EVMQMLVELAK
MIPCDFLIPVQTQ
VWFVSNIDGTHIAK
TFTTQETITNAETAK
SITDIINIGIGGSDLGPLMVTEALKPYSK
HFVALSTNTAK
FVSNIDGTHIAK
IEPELEGSSAVTSHDSSTNGLISFIK
LRELFEADPERFNNFSLNLNTNHGHILVDYSK
VDGKDVMPEVNRVLDK
LLEWHR
EFGIDPQNMFEFWDWVGGR
KIEPELEGSSAVTSHDSSTNGLISFIK
SRGVEAARDNMFSGSK
ELQAAGK
LTPFILGALIAMYEHK
MAALTRNPQFQKLLEWHR
HVALR
NRSNTPIKVDGK
FNNFSLNLNTNHGHILVDYSK
MIPCDFLIPVQTQHPIRK
PEVNR
FAAYFQQGDMESNGKYITK
FNNFSLNLNTNHGHILVDYSKNLVNK
FLEAAK
VKEFGIDPQNMFEFWDWVGGR
LATPTYGDLNHLVSATMSGVTTSLR
MSSTFIGNSTAIQELFK
YLTVATVFR
NSSYFVEWIPNNVKVAVCDIPPRGLK
EVDEQMLAIQSK
ISVYYNEASSHK
FWEVISDEHGIDPSGNYVGDSDLQLER
SGAFGHLFRPDNFIFGQSGAGNNWAK
LHFFMPGFAPLTAR
ECENCDCLQGFQLTHSLGGGTGSGMGTLLISK
PLTAR
TLKLATPTYGDLNHLVSATMSGVTTSLR
KECENCDCLQGFQLTHSLGGGTGSGMGTLLISK
PTYGDLNHLVSATMSGVTTSLR
APLTAR
GHYTEGAELVDAVLDVVR
INVYYNEATGGNYVPR
TAVCDIPPRGLKMAATFIGNSTAIQELFK
NSTAIQELFK
EEFPDRIMNTFSVVPSPK
FDLGQDVIDFTGHALALYR
SPYLYPLYGLGELPQGFAR
FQILEGPPESMGR
YIAIASTTVETAEPEKEVEPALELLEPIDQK
QLICDPSYIPDRVQK
NPYYGGESSSITPLEELYK
LYSESLAR
TFEGVDPQNTSMR
NPYYGGESSSITPLEELYKR
MLLYTEVTR
TDDYLDQPCLETINR
NTNDANSCQIIIPQNQVNR
VPSTETEALASNLMGMFEK
DWNVDLIPK
KFDLGQDVIDFTGHALALYR
LSAIYGGTYMLNKPVDDIIMENGK
MLLYTEVTRYLDFK
MAGSAFDFENMKR
SDIYVCMISYAHNVAAQGK
KSDIYVCMISYAHNVAAQGK
IICILSHPIKNTNDANSCQIIIPQNQVNRK
FLMANGQLVKMLLYTEVTRYLDFK
IICILSHPIK
YGKSPYLYPLYGLGELPQGFAR
SEGEVARCKQLICDPSYIPDR
FDLGQDVIDFTGHALALYRTDDYLDQPCLETINR
VPSTETEALASNLMGMFEKRR
FVAISDLYEPIDDGSESQVFCSCSYDATTHFETTCNDIK
VLHMDRNPYYGGESSSITPLEELYK
TFEGVDPQNTSMRDVYRK
PQGFAR
ASGAPPGGQQR
TYATAEPFIDAK
LGTEEFPLIDQTFYP
QGPPQKPPGPAGPTR
VDNQHDFQDIASVVALTK
LGTEEFPLIDQTFYPNHK
VLLVIDEPHTDWAK
DHIIEVVGSSMPLIGDHQDEDK
TNTGSAMLEQIAMSDR
TYATAEPFIDAKYDVR
QSRPVAGGPGAPPAARPPASPSPQR
GSHSQSSSPGALTLGR
QTSQQPAGPPAQQRPPPQGGPPQPGPGPQR
VKVDNQHDFQDIASVVALTK
ASTAAPVASPAAPSPGSSGGGGFFSSLSNAVK
TSVSGNWK
LWVDTCSEIFGGLDICAVEALHGK
MTQALPR
QGPPQKPPGPAG
TNTGSAMLEQIAMSDRYK
QTSQQPAGPPAQQR
PGALTLGR
AYMRTSVSGNWK
QTTAAAAATFSEQVGGGSGGAGR
VDNQHDFQDIASVVALTKTYATAEPFIDAK
SLKPDFVLIR
VEQAEFSDLNLVAHANGGFSVDMEVLRNGVK
SLVIGLQYAGIPSVNSLHSVYNFCDKPWVFAQMVR
SQSLTNAFNLPEPAPPRPSLSQDEVK
IGQNYKAYMRTSVSGNWK
KLGTEEFPLIDQTFYPNHK
NFPNAIEHTLQWAR
FEVQGLQPNGEEMTLK
VVQGHQQLDSYK
GLFGQLFCDFGEEMVLTDSNGEQPLSAMVSMVTK
ATLPSPDKLPGFK
YDGQVAVFGSDFQEKLSK
IYDDDFFQNLDGVANALDNIDAR
SLPASLVEPDFVMTDFAK
LAYVAAGDLAPINAFIGGLAAQEVMKACSGK
YFLVGAGAIGCELLK
ERLDQPMTEIVSRVSK
QPAENVNQYLTDSK
QMNPYIQVTSHQNR
HQYYNQEWTLWDR
NFPNAIEHTLQWARDEFEGLFK
GNVQVVIPFLTESYSSSQDPPEK
QFLFRPWDVTK
ACSGKFMPIMQWLYFDALECLPEDK
EEDIGKNRAEVSQPR
NGFLNLALPFFGFSEPLAAPR
VGPDTERIYDDDFFQNLDGVANALDNIDAR
LAYVAAGDLAPINAFIGGLAAQEVMK
LEITMLSQGVSMLYSFFMPAAK
IHVSDQELQSANASVDDSRLEELK
FMPIMQWLYFDALECLPEDK
LAELNSYVPVTAYTGPLVEDFLSSFQVVVLTNSPLEAQLR
NIILGGVKAVTLHDQGTTQWADLSSQFYLR
QNRYDGQVAVFGSDFQEK
FEVQGLQPNGEEMTLKQFLDYFK
YFLVGAGAIGCELLKNFAMIGLGCGEGGEVVVTDMDTIEKSNLNR
VIVVGNPANTNCLTASK
GEFITTVQQR
NVIIWGNHSSTQYPDVNHAK
APSIPKENFSCLTR
EVGVYEALK
EVGVYEALKDDSWLK
ELTEEKETAFEFLSSA
LQGKEVGVYEALKDDSWLK
LGVTADDVK
VEGLPINDFSR
YEALKDDSWLK
ENFSCLTR
TWKFVEGLPINDFSR
DLDVAVLVGSMPR
IIWGNHSSTQYPDVNHAK
LSSAMSAAKAIADHIR
DDSWLKGEFITTVQQR
LDHNRAK
EVGVYEALKDDSWLKGEFITTVQQR
FVEGLPINDFSREK
TWKFVEGLPINDFSREK
EALKDDSWLK
VLVTGAAGQIAYSLLYSIGNGSVFGK
PSIPK
SQGTALEKYAK
DLDVAVLVGSMPRREGMER
LGVTADDVKNVIIWGNHSSTQYPDVNHAK
DIWFGTPEGEFVSMGVISDGNSYGVPDDLLYSFPVVIK
GVYEALKDDSWLK
CLTASK
TVAGIIVEPIQSEGGDNHASDDFFR
IDIPSFDWPIAPFPR
MLDLYSQISSVPIGYNHPALAK
LKYPLEEFTTDNQQEEAR
NLLLAEVINIIK
REDLLNNVAR
LQESLMSVAPR
TLLTGLLDLQAQYPQFISR
IFNTWLGDPSK
QLNTIQNAEAVHFFCNYEESR
TMGCLATTHSKAIHK
CLEEVEDLIVK
TIFMWYRSK
EDLLNNVAR
EEFRPSAPYR
FWAHEHWGLDDPADVMTFSKK
LVQQPQNASTFINRPALGILPPENFVDK
MMTGGFFHKEEFRPSAPYR
ELMKQLNTIQNAEAVHFFCNYEESR
HGCAFLVDEVQTGGGCTGK
DIARKHGCAFLVDEVQTGGGCTGK
LKYPLEEFTTDNQQEEARCLEEVEDLIVK
VDIEFDYDGPLMKTEVPGPRSK
GRGTFCSFDTPDEAIR
PYR
PQFISR
GFSKEELETCMVNQSPGCPDYSILSFMGAFHGR
YPQFISR
TVAGIIVEPIQSEGGDNHASDDFFRKLR
NLLLAEVINIIKR
MLSLVGR
DPNIVGNEHYDVAR
FLSQPFQVAEVFT
NVIGEPIDER
TVLIMELINNVAK
VALVYGQMNEPPGAR
FLSQPFQVAEVFTGHMGK
IPVGPETLGR
IMNVIGEPIDER
AIAELGIYPAVDPLDSTSR
IMDPNIVGNEHYDVAR
GSITSVQAIYVPADDLTDPAPATTFAHLDATTVLSR
LVLEVAQHLGESTVR
TIAMDGTEGLVR
VALVYGQMNEPPGARAR
GFQQILAGEYDHLPEQAFYMVGPIEEAVAK
VLDSGAPIK
DQEGQDVLLFIDNIFR
SLQDIIAILGMDELSEEDKLTVSR
VVDLLAPYAK
IPSAVGYQPTLATDMGTMQER
EGNDLYHEMIESGVINLKDATSK
EGNDLYHEMIESGVINLK
TKQFAPIHAEAPEFIEMSVEQEILVTGIK
AHGGYSVFAGVGER
IMDPNIVGNEHYDVARGVQK
AIAELGIYPAVDPLDSTSRIMDPNIVGNEHYDVARGVQK
QFAPIHAEAPEFIEMSVEQEILVTGIK
VALTGLTVAEYFR
KLVYLYLMNYAKSQPDMAIMAVNSFVK
LASQANIAQVLAELK
IQPGNPNYTLSLK
LAPPLVTLLSGEPEVQYVALR
GEIFELK
APEVSQYIYQVYDSILK
YPNKYESIIATLCENLDSLDEPDAR
GLEISGTFTHR
ITEYLCEPLR
DLIADSNPMVVANAVAALSEISESHPNSNLLDLNPQNINK
LHDINAQMVEDQGFLDSLR
EAQSICERVTPR
APEVSQYIYQVYDSILKN
SQPDMAIMAVNSFVK
STDPVTAK
NSFGVIPSTPLAIHTPLMPNQSIDVSLPLNTLGPVMK
FLELLPKDSDYYNMLLK
QVFLATWK
LQNNNVYTIAKR
EYATEVDVDFVRK
IDNADELLESFLEGFHDESTQVQLTLLTAIVK
YESIIATLCENLDSLDEPDAR
DVSSLFPDVVNCMQTDNLELK
LLTALNECTEWGQIFILDCLSNYNPK
VIAAMTVGKDVSSLFPDVVNCMQTDNLELK
APEVSQYIYQV
LQNNNVYTIAK
KPSETQELVQQVLSLATQDSDNPDLR
SQPDMAIMAVNSFVKDCEDPNPLIR
SPALQGTPASR
LQAGEETASHYR
LAHACGSDWIPVGSSGSKFLALLVNLACVEVR
IFDAVGFTFPNR
RIFDAVGFTFPNR
FELCQLLPLFLPPTTVPPECHR
LLLPGWCHLTVEDGPR
EAEPDLLAVLR
EPFVFASVR
LAARLAHACGSDWIPVGSSGSK
AGEETASHYR
DACFTSLMNTLMTSLPSLVQQQGR
EGAPSLLCK
EAIGAVIHYLLQVGPEK
TLYEEAEEASDISQQVANLAISPTTPGPSWPGDALR
RDACFTSLMNTLMTSLPSLVQQQGR
GDPDDAARRSMIDDTYQCLTAVAGTPR
ANRLCREAMR
GFFAAAILFLSQSHVAR
YAKTLYEEAEEASDISQQVANLAISPTTPGPSWPGDALR
WPQELLQLLGSVSPNSVKPEMVAAYQGVLVELAR
ILGAWLAE
PDLLAVLR
NPALKLAARLAHACGSDWIPVGSSGSK
FLALLVNLACVEVRLALEETGTEVK
ATPGSDQAVLALSPDYEGIWADLQELWFLGMQAFTGCVPLLPWLAPAALR
MSCCDLAAAGQLGKAGIMASDCEPALNQAESR
EDVVTACYALMELGIQECTRCEQSLLK
MSCCDLAAAGQLGKAGIMASDCEPALNQAESRNPTLER
QQEGESRLNLVQR
VIGSGCNLDSAR
DDEVAQLRK
HRVIGSGCNLDSARFR
SLADELALVDVLEDK
LIASVADDEAAVPNNK
LKDDEVAQLR
SADTLWDIQK
IVADKDYSVTANSK
FIIPQIVK
LKDDEVAQLRK
HRVIGSGCNLDSAR
ADKDYSVTANSK
YSPDCTIIVVSNPVDILTYVTWK
GMYGIENEVFLSLPCILNAR
DYSVTANSKIVVVTAGVRQQEGESR
GEMMDLQHGSLFLQTPK
KDYSVTANSK
VADKDYSVTANSK
SADTLWDIQKDLKDL
YLMAEK
ITVVGVGQVGMACAISILGK
TSVINQK
LNLVQR
GYTNWAIGLSVADLIESMLK
VTANSK
SLADELALVDVLEDKLKGEMMDLQHGSLFLQTPK
PCILNAR
SVTEQGAELSNEER
DSTLIMQLLR
DICNDVLSLLEK
FLIPNASQPESK
TAFDEAIAELDTLSEESYK
GIVDQSQQAYQEAFEISK
KGIVDQSQQAYQEAFEISK
GIVDQSQQAYQEAFEISKK
NLLSVAYK
YLAEVAAGDDKK
YLAEVAAGDDK
TAFDEAIAELDTLSEESYKDSTLIMQLLR
EMQPTHPIR
YDDMAACMK
EYREKIETELR
IETELR
KGIVDQSQQAYQEAFEISKK
IETELRDICNDVLSLLEK
VFYLK
VVSSIEQKTEGAEKK
TAFDEAIAELDTL
SVTEQGAELSNEERNLLSVAYKNVVGAR
DICNDVLSLLEKFLIPNASQPESK
YLAEVA
TAFDEAIAELDTLSEESYKDSTLIMQLLRDNLTLWTSDTQGDEAEAGEGGEN
GDDKK
TLSEESYK
TAFDEAIAE
SIQFVDWCPTGFK
NQVAMNPTNTIFDAKR
FEELNADLFRGTLEPVEK
NAVESYTYNIK
QTVEDEK
MVSHLAEEFK
MVSHLAEEFKR
MKEIAEAYLGGK
TFFPEEISSMVLTKMKEIAEAYLGGK
TFFPEEISSMVLTKMK
DIGPNKR
DDIDRMVQEAER
GQIQEIVLVGGSTR
FEDATVQSDMKHWPFR
GVPQIEVTFDIDANGILNVTAADKSTGKENK
VAAKNAVESYTYNIK
MSARGPAIGIDLGTTYSCVGVFQHGK
GPAIGIDLGTTYSCVGVFQHGK
MSARGPAIGIDLGTTYSCVGVFQHGKVEIIANDQGNR
GPAIGIDLGTTYSCVGVFQHGKVEIIANDQGNR
EKFSMVQVWPVR
HFPSVNWLISYSK
HFTEFVPLR
FSMVQVWPVR
VGSHITGGDIYGIVNENSLIK
EILQEEEDLAEIVQLVGK
LPANHPLLTGQR
ADYAQLLEDMQNAFR
TGKPLSVELGPGIMGAIFDGIQRPLSDISSQTQSIYIPR
LAEMPADSGYPAYLGAR
TVISQSLSKYSNSDVIIYVGCGER
WEFIPSK
LASFYERAGR
PANHPLLTGQR
FKDPVKDGEAK
EHMGEILYK
SDVVLELEFEGVK
VLDALFPCVQGGTTAIPGAFGCGK
ESTFGYVHGVSGPVVTACDMAGAAMYELVR
RTALVANTSNMPVAAR
PLLTGQR
WAEALR
DFPELTMEVDGKVESIMKR
TVGMLSNMISFYDMARR
EGSVSIVGAVSPPGGDFSDPVTSATLGIVQVFWGLDK
FCPFYKTVGMLSNMISFYDMARR
NRGSVTYIAPPGNYDASDVVLELEFEGVKEK
WSIIR
IYPEEMIQTGISAIDGMNSIAR
IPIFSAAGLPHNEIAAQICR
TPVSEDMLGR
SGQVLEVSGSK
SAIGEGMTRK
RSGQVLEVSGSK
YAEIVHLTLPDGTK
RGFPGYMYTDLATIYER
TVYETLDIGWQLLR
GPVVLAEDFLDIMGQPINPQCR
AVVQVFEGTSGIDAK
GPVVLAEDFLDIMGQPINPQCRIYPEEMIQTGISAIDGMNSIARGQK
EQALAVSR
IPQSTLSEFYPRDSAKH
EEVPGRRGFPGYMYTDLATIYER
NGSITQIPILTMPNDDITHPIPDLTGYITEGQIYVDR
VFNGSGKPIDR
AVVGEEALTSDDLLYLEFLQK
HVLVILTDMSSYAEALREVSAAR
VFNGSGKPIDRGPVVLAEDFLDIMGQPINPQCR
QLHNRQIYPPINVLPSLSRLMK
SKDVVDYSEENFAIVFAAMGVNMETARFFK
RSGQVLEVSGSKAVVQVFEGTSGIDAK
SDFEENGSMDNVCLFLNLANDPTIER
DVVDYSEENFAIVFAAMGVNMETARFFK
PINPQCR
AVFVDLEPTVIDEIR
DVNAAIAAIK
KLSDQCTGLQGFLVFHSFGGGTGSGFTSLLMER
AVFVDLEPTVIDEIRNGPYR
NGPYRQLFHPEQLITGK
ECISVHVGQAGVQMGNACWELYCLEHGIQPDGQMPSDK
PVLDR
LSDQCTGLQGFLVFHSFGGGTGSGFTSLLMER
LTLYDIAHTPGVAADLSHIETR
IQEAGTEVVK
GCDVVVIPAGVPR
IFGVTTLDIVR
MIAEAIPELK
GYLGPEQLPDCLK
VAVLGASGGIGQPLSLLLK
ETECTYFSTPLLLGK
TIIPLISQCTPK
LYDIAHTPGVAADLSHIETR
VDFPQDQLATLTGR
AGAGSATLSMAYAGAR
FVFSLVDAMNGK
AKAGAGSATLSMAYAGAR
ANTFVAELK
PVIGGHAGK
GAGSATLSMAYAGAR
GYLGPEQLPDCLKGCDVVVIPAGVPR
EGVVECSFVQSKETECTYFSTPLLLGK
PFEEK
ADLSHIETR
NLGIGKITPFEEK
FVFSLVDAMNGKEGVVECSFVQSK
PAGVPR
ITPFEEKMIAEAIPELK
PLSLLLK
SAADLISQAR
IFNLYPR
MSVIWDKAVATGKMDENQFVAVTSTNAAK
AALAGGTTMIIDHVVPEPESSLTEAYEK
GMYDGPVFDLTTTPK
MVIPGGIDVHTHFQMPYKGMTTVDDFFQGTK
NLHQSGFSLSGTQVDEGVR
KGNVVFGEPITASLGIDGTHYWSK
MLEMGITGPEGHVLSRPEELEAEAVFR
DLYQVSNTELYEIFTCLGELGAIAQVHAENGDIIAQEQAR
DNFTAIPEGTNGVEER
GSPTRPNPPVRNLHQSGFSLSGTQVDEGVRSASK
TIEANGKMVIPGGIDVHTHFQMPYK
EKGVNSFMVYMAYK
APPGGR
AAAFVTSPPLSPDPTTPDYINSLLASGDLQLSGSAHCTFSTAQK
MVIPGGIDVHTHFQMPYK
GSPTRPNPPV
NLHQSGFSLSGTQ
KGNVVFGEPITASLGIDGTHYWSKNWAK
IAVGSDSDLVIWDPDALK
DNFTAIPEGTNGVEERMSVIWDKAVATGK
CDIDIRKDLYANNVLSGGTTMYPGIADR
KDLYANNVLSGGTTMYPGIADR
ASAELALGENNEVLK
AEAQIAAKNLDK
VGAFTVVCK
TCGFDFSGALEDISK
IPEQSVLLLHACAHNPTGVDPRPEQWK
QWLQEVKGMADR
MNLGVGAYR
VGASFLQR
DTNSKKMNLGVGAYR
KMNLGVGAYR
NLDKEYLPIGGLAEFCK
EYLPIGGLAEFCK
LTKEFSVYMTK
GASFLQR
EGSSHNWQHITDQIGMFCFTGLKPEQVER
NLFAFFDMAYQGFASGDGDKDAWAVR
DDNGKPYVLPSVR
DVFLPKPSWGNHTPIFR
ASSWWTHVEMGPPDPILGVTEAFKR
NMGLYGERVGAFTVVCK
HFIEQGINVCLCQSYAK
FVTVQTISGTGALRVGASFLQRFFK
PPLNGAR
MNLGVGAYRDDNGKPYVLPSVR
EYLPIGGLAEFCKASAELALGENNEVLK
SNVNDGVAQSTR
TATPQQAQEVHEK
ELASQPDVDGFLVGGASLKPEFVDIINAK
VVLAYEPVWAIGTGKTATPQQAQEVHEK
VTNGAFTGEISPGMIK
IIYGGSVTGATCK
HVFGESDELIGQK
FFVGGNWK
TPQQAQEVHEK
PQQAQEVHEK
DLGATWVVLGHSER
KFFVGGNWK
IAVAAQNCYKVTNGAFTGEISPGMIK
VSHALAEGLGVIACIGEK
FFVGGNWKMNGR
FFVGGNWKMNGRK
PVWAIGTGK
VVLAYEPVWAIGTGK
PDVDGFLVGGASLKPEFVDIINAK
IYGGSVTGATCK
WAIGTGK
FEQTK
DWSKVVLAYEPVWAIGTGK
CLGELICTLNAANVPAGTEVVCAPPTAYIDFAR
ELASQPDVDGFLVGGASLKPEFVDIINAKQ
GLKMASTFIGNSTAIQELFK
ISEQFSAMFRRK
RISEQFSAMFRR
MASTFIGNSTAIQELFK
ISEQFSAMFRR
HGRYLTVATVFRGPMSMK
AALVDLEPGTMDSVR
PMSMKEVDEQMLAIQNK
FWEVISDEHGIDQAGGYVGDSALQLER
GHYTEGAELVDSVLDVVRKECEHCDCLQGFQLTHSLGGGTGSGMGTLLISK
SGPFGQLFRPDNFIFGQTGAGNNWAK
ELSDIALR
CPLPRPWALTFSYGRALQASALNAWR
CIGGVIFFHETLYQK
GVVPLAGTDGETTTQGLDGLLER
GILAADESVGSMAK
YSPEEIAMATVTALR
PIVEPEILPDGDHDLKR
GQRDNAGAATEEFIK
PHSYPALSAEQK
TPSALAILENANVLAR
RLSQIGVENTEENRR
ALSDHHVYLEGTLLKPNMVTPGHACPIK
MPHSYPALSAEQKK
DNAGAATEEFIKR
LSAEQK
CPLPRPWALTFSYGRALQASALNAWRGQR
GILAADESVGSMAKR
GVVPLAGTDGETTTQGLDGLLERCAQYK
TVPPAVPGVTFLSGGQSEEEASLNLNAINR
RAEMNGLAAQGRYEGSGDGGAAAQSLYIANHAY
ELSDIALRIVTPGKGILAADESVGSMAK
DVSDEKLRDYIWNTLNSGR
NSSCLVLAARHASASSTNLK
GMKGLVYETSVLDPDEGIR
GLVYETSVLDPDEGIR
YSCQREFALK
AALPSHVVTMLDNFPTNLHPMSQLSAAITALNSESNFAR
HASASSTNLK
DYIWNTLNSGR
LDWSHNFTNMLGYTDPQFTELMR
EGSSIGAIDSR
ALGVLAQLIWSR
GGEEPLPEGLFWLLVTGQMPTEEQVSWLSR
GFPLERPK
DVLSNLIPK
ALGFPLERPKSMSTDGLMK
FRGYSIPECQKMLPK
GLVYETSVLDPDEGIRFR
NLYREGSSIGAIDSR
LPCVAAK
TLNSGR
AYAEGMNRAK
DYIWNTLNSGRVVPGYGHAVLR
AKYWELIYEDCMDLIAKLPCVAAK
ALGFPLERPK
AKGGEEPLPEGLFWLLVTGQMPTEEQVSWLSR
LATLGGSQALGLDSEIGNFEVGKEFDALLINPR
FLYLGDDRNIEEVYVGGK
NIEEVYVGGK
FTLSCTETLMSELGNIAK
STDVAEEVYTR
ASDSPIDLFYGDFVGDISEAVIQK
FVSEMLQK
LLGVSDSGK
QVVPFSSSV
NYTDVYDKNNLLTNKTVMAHGCYLSEEELNIFSER
IVFLEESSQQEK
DHLLGVSDSGK
LDSEIGNFEVGK
LAKEWCFKPCEIR
THDLYIQSHISENR
TVMAHGCYLSEEELNIFSERGASIAHCPNSNLSLSSGLLNVLEVLK
MCAARTPPLALVFRGTFVHSTWTCPMEVLR
EEIEAVK
IGNFEVGK
FGQRAFVGKVCMDLNDTVPEYK
GASIAHCPNSNLSLSSGLLNVLEVLK
AVMVSNVLLINKVNEK
DHLLGVSDSGKIVFLEESSQQEKLAK
ASDSPIDLFYGDFVGDISEAVIQKFLYLGDDR
YTFPTEQRFR
GAARFGHEGR
AASAHAIGTVK
GSFGELALMYNTPR
SEVEENGAVEIAR
GTFDIYVKCDGVGR
TWGDAGAAAGGGIPSK
NLDPEQMSQVLDAMFEK
KMYESFIESLPFLK
HQPADLLEFALQHFTR
GQYFGELALVTNKPR
KGKSEVEENGAVEIAR
CFRGQYFGELALVTNKPR
NIATYEEQLVALFGTNMDIVEPTA
GSFGELALMYNTPRAATITATSPGALWGLDR
SEVEENGAVEIARCFR
EGEHVIDQGDDGDNFYVIDR
KMYESFIESLPFLKSLEVSER
GAARFGHEGRTWGDAGAAAGGGIPSK
RKMYESFIESLPFLK
TWGDAGAAAGGGIPSKGVNFAEEPMR
ASVCAEAYNPDEEEDDAESR
SDSENGEEEEAAEAGAFNAPVINRFTR
VYNDGEQIIAQGDLADSFFIVESGEVKITMK
EGEHVIDQGDDGDNFYVIDRGTFDIYVK
SEFRQNLGRMFIFYGNK
GPSTVTDLEETK
ILVAGDTMDSVK
QLSNPQQEVQNIFK
YLALESMCTLASSEFSHEAVK
SSPLIQFNLLHSK
IIGFGSALLEEVDPNPANFVGAGIIHTK
NAVLFEAISLIIHHDSEPNLLVR
GDGMRGLAVFISDIR
EALQAPACHENLVK
TSPDLVPMGDWTSR
LSTVASTDILATVLEEMPPFPER
EMAEAFAGEIPK
GPSTVTDLEETKR
NPTFMGLALHCIANVGSREMAEAFAGEIPK
SNAQQIVAEMLSYLETADYSIR
TVFEALQAPACHENLVK
VGGYILGEFGNLIAGDPR
LSTVASTDILATVLEEMPPFPERESSILAK
NADVELQQR
IVTSASTDLQDYTYYFVPAPWLSVK
LLFIFLLGHDIDFGHMEAVNLLSSNR
ACNQLGQFLQHRETNLR
FMGLALHCIANVGSREMAEAFAGEIPK
VLLVVDEPHTDWAK
FPLIEQTYYPNHR
VENHYDFQDIASVVALTQTYATAEPFIDAK
TPALSPQRPLTTQQPQSGTLKEPDSSK
ILGDYDIK
RPPPAQAPAPQPAPQPAPTPSVGSSFFSSLSQAVK
QTAASAGLVDAPAPSAASR
DGKDYIFEVMDCSMPLIGEHQVEDR
VDAPAPSAASR
MNQLLSR
SFRPDFVLIR
DYIFEVMDCSMPLIGEHQVEDRQLITDLVISK
YKLWVDACSEMFGGLDICAVK
TPALSPQRPLTTQQPQSGTLK
SQSLTNAFSFSESSFFRSSANEDEAKAETIR
DYIFEVMDCSMPLIGEHQVEDR
TSISGNWKTNTGSAMLEQIAMSDR
VEQAEFSELNLVAHADGTYAVDMQVLR
IGNNYKAYMRTSISGNWK
VLIR
ILGDYDIKVEQAEFSELNLVAHADGTYAVDMQVLRNGTK
TSISGNWKTNTGSAMLEQIAMSDRYK
VQDHIASELLK
GQDPLVPAPTKDQGPTAPDPLK
DQGPMLPEPPK
RPQSQERGPMQLSADARDPEGAGGAGVLAAGK
KDQHVSIMASLK
QIREEVASTVSSSYR
YSEATEHPGAPPQPPAPLQPALAPPSR
SEGHEEKPLPPAQSQTQEGGPAAGK
IRSLYSEPFK
GEANKPSAADNKAMDR
SGLGLGAASASTSGSGPADSVMRQDYRAWK
SGLGLGAASASTSGSGPADSVMR
RSEGHEQTPAAHAQGTGPEGGK
NEGHEEKPLPPAQSQTQEGGPAAGK
GPMQLSADARDPEGAGGAGVLAAGK
SEGHEQTPAAHAQGTGPEGGK
TEGHEETPLPPAQSQTQEGGPAAGK
RKDQHVSIMASLK
KTTEGPSATKPDDKEQSK
GTQLPTVSPSPPVMIPTVPHTEYIEGSP
TTEGPSATKPDDKEQSKEMNNK
SEGHEQTPAAHAQGTGPEGGKGR
GHEQTPAAHAQGTGPEGGK
DQGPTAPDPLK
LNLVQRNVNIFK
SLNPELGTDADKEQWK
QVVDSAYEVIK
LLIVSNPVDILTYVAWK
KSADTLWGIQK
DLADELALVDVMEDK
GLYGINEDVFLSVPCILGQNGISDVVK
SLNPELGTDADK
GEMMDLQHGSLFLKTPK
LGVHALSCHGWVLGEHGDSSVPVWSGVNVAGVSLK
VIGSGCNLDSARFRYLMGER
IVSSKDYCVTANSK
GYTSWAIGLSVADLAESIMK
DLADELALVDVMEDKLK
RVHPISTMIK
VTLTPEEEARLK
VTLTPEEEAR
LKGYTSWAIGLSVADLAESIMK
TPKIVSSKDYCVTANSK
GYTSWAIGLSVADLAESIMKNLR
LICCDILDVLDK
AASDIAMTELPPTHPIR
LIPAANTGESKVFYYK
YLAEFATGNDR
HLIPAANTGESK
AAFDDAIAELDTLSEESYK
AAFDDAIAELDTLSEESYKDSTLIMQLLR
EDLVYQAKLAEQAER
EAAENSLVAYK
QMVETELK
YLAEFATGNDRK
VAGMDVELTVEER
KVAGMDVELTVEER
HLIPAANTGESKVFYYK
ASWRIISSIEQKEENK
KEAAENSLVAYKAASDIAMTELPPTHPIR
KEAAENSLVAYK
QMVETELKLICCDILDVLDKHLIPAANTGESK
DSTLIMQLLRDNLTLWTSDMQGDGEEQNK
DNLTLWTSDMQGDGEEQNKEALQDVEDENQ
PAANTGESK
QLIVGVNK
GSFKYAWVLDK
RYDEIVK
VETGILRPGMVVTFAPVNITTEVK
STTTGHLIYK
QLIVGVNKMDSTEPAYSEKR
SLKSGDAAIVEMVPGKPMCVESFSQYPPLGR
QTVAVGVIK
YYITIIDAPGHR
ADPPQEAAQFTSQVIILNHPGQISAGY
IGYNPATVPFVPISGWHGDNMLEPSPNMPWFK
EGNASGVSLLEALDTILPPTRPTDKPLR
ADPPQEAAQFTSQVIILNHPGQISAGYSPVIDCHTAHIACK
NMITGTSQADCAVLIVAAGVGEFEAGISK
EHALLAYTLGVKQLIVGVNKMDSTEPAYSEK
ERGITIDISLWKFETTK
KEGNASGVSLLEALDTILPPTRPTDKPLR
TIEKFEKEAAEMGK
DFIKNMITGTSQADCAVLIVAAGVGEFEAGISKNGQTR
FEKEAAEMGK
THINIVVIGHVDSGK
NMITGTSQADCAVLIVAAGVGEFEAGISKNGQTR
PPTRPTDKPLR
IANDNSLNHEYLPIL
LVLGDNSLAIR
NLDYVATSIHEAVTK
IANDNSLNHEYLPILGLAEFR
TPGTWSHITEQIGMFSFTGLNPK
ITWSNPPAQGAR
NTPIYVSSPTWENHNAVFSAAGFK
APPSVFAQVPQAPPVLVFK
QVEYLVNEK
IGADFLGR
FLFPFFDSAYQGFASGDLEK
LTADFRDDPDPRK
TMADRILTMRSELR
INMCGLTTKNLDYVATSIHEAVTKIQ
VNLGVGAYR
EWKGNVKTMADR
GLDLQGFLNDLENAPEFSIFVLHACAHNPTGTDPTPEQWK
LTADFRDDPDPR
VLSQMEKIVR
PPVLVFK
ENRVGGVQSLGGTGALR
NLDYVATSIHEAVTKIQ
RGLDLQGFLNDLENAPEFSIFVLHACAHNPTGTDPTPEQWK
DAGYEFDICFTSVQK
YADLTEDQLPSCESLKDTIAR
RGGQALRDAGYEFDICFTSVQK
TLWTVLDAIDQMWLPVVR
SYDVPPPPMEPDHPFYSNISK
HYGGLTGLNK
PFWNEEIVPQIK
IAAHGNSLR
YADLTEDQLPSCESLK
HYGGLTGLNKAETAAK
KAMEAVAAQGK
LVLIRHGESAWNLENR
ALPFWNEEIVPQIKEGK
FSGWYDADLSPAGHEEAKR
PFYSNISK
TLWTVLDAIDQMWL
PAGHEEAKR
GGQALRDAGYEFDICFTSVQK
HLEGLSEEAIMELNLPTGIPIVYELDK
TLWTVLDAIDQMW
RYADLTEDQLPSCESLKDTIAR
WLPVVR
NVTELNEPLSNEER
ELEAVCQDVLSLLDNYLIK
LGLALNYSVFYYEI
[truncated: 1,960 more rows]

## Sheet: Sheet_2_Ptn_Identification_338
Sheet S2. Complete list of proteins identified in the NAcc of males and females
Accession	Description	Male	Female
Q68FD5	Clathrin heavy chain 1 OS=Mus musculus OX=10090 GN=Cltc PE=1 SV=3	X	X
P16546;P16546-2	Spectrin alpha chain_ non-erythrocytic 1 OS=Mus musculus OX=10090 GN=Sptan1 PE=1 SV=4	X	X
Q9CWF2	Tubulin beta-2B chain OS=Mus musculus OX=10090 GN=Tubb2b PE=1 SV=1	X	X
P63017	Heat shock cognate 71 kDa protein OS=Mus musculus OX=10090 GN=Hspa8 PE=1 SV=1	X	X
O08553	Dihydropyrimidinase-related protein 2 OS=Mus musculus OX=10090 GN=Dpysl2 PE=1 SV=2	X	X
Q62261;Q62261-2	Spectrin beta chain_ non-erythrocytic 1 OS=Mus musculus OX=10090 GN=Sptbn1 PE=1 SV=2	X	X
P11499	Heat shock protein HSP 90-beta OS=Mus musculus OX=10090 GN=Hsp90ab1 PE=1 SV=3	X	X
P52480	Pyruvate kinase PKM OS=Mus musculus OX=10090 GN=Pkm PE=1 SV=4	X	X
P63260;P60710	Actin_ cytoplasmic 2 OS=Mus musculus OX=10090 GN=Actg1 PE=1 SV=1	X	X
P17183	Gamma-enolase OS=Mus musculus OX=10090 GN=Eno2 PE=1 SV=2	X	X
Q99KI0	Aconitate hydratase_ mitochondrial OS=Mus musculus OX=10090 GN=Aco2 PE=1 SV=1	X	X
P05214	Tubulin alpha-3 chain OS=Mus musculus OX=10090 GN=Tuba3a PE=1 SV=1	X	X
P46460	Vesicle-fusing ATPase OS=Mus musculus OX=10090 GN=Nsf PE=1 SV=2	X	X
Q04447	Creatine kinase B-type OS=Mus musculus OX=10090 GN=Ckb PE=1 SV=1	X	X
P39053;P39053-5;P39053-6	Dynamin-1 OS=Mus musculus OX=10090 GN=Dnm1 PE=1 SV=2	X	X
P05064	Fructose-bisphosphate aldolase A OS=Mus musculus OX=10090 GN=Aldoa PE=1 SV=2	X	X
O08599	Syntaxin-binding protein 1 OS=Mus musculus OX=10090 GN=Stxbp1 PE=1 SV=2	X	X
P39053-3	Isoform 3 of Dynamin-1 OS=Mus musculus OX=10090 GN=Dnm1	X	X
P07901	Heat shock protein HSP 90-alpha OS=Mus musculus OX=10090 GN=Hsp90aa1 PE=1 SV=4	X	X
P68134	Actin_ alpha skeletal muscle OS=Mus musculus OX=10090 GN=Acta1 PE=1 SV=1	X	X
P17182	Alpha-enolase OS=Mus musculus OX=10090 GN=Eno1 PE=1 SV=3	X	X
P52480-2	Isoform M1 of Pyruvate kinase PKM OS=Mus musculus OX=10090 GN=Pkm	X	X
P99024	Tubulin beta-5 chain OS=Mus musculus OX=10090 GN=Tubb5 PE=1 SV=1	X	X
O08599-2	Isoform 2 of Syntaxin-binding protein 1 OS=Mus musculus OX=10090 GN=Stxbp1	X	X
P63328;P63328-2;P48455	Serine/threonine-protein phosphatase 2B catalytic subunit alpha isoform OS=Mus musculus OX=10090 GN=Ppp3ca PE=1 SV=1	X	X
P39053-4	Isoform 4 of Dynamin-1 OS=Mus musculus OX=10090 GN=Dnm1	X	X
P68373	Tubulin alpha-1C chain OS=Mus musculus OX=10090 GN=Tuba1c PE=1 SV=1	X	X
Q7TMM9	Tubulin beta-2A chain OS=Mus musculus OX=10090 GN=Tubb2a PE=1 SV=1	X	X
P16858	Glyceraldehyde-3-phosphate dehydrogenase OS=Mus musculus OX=10090 GN=Gapdh PE=1 SV=2	X	X
P06745	Glucose-6-phosphate isomerase OS=Mus musculus OX=10090 GN=Gpi PE=1 SV=4	X	X
Q9ERD7	Tubulin beta-3 chain OS=Mus musculus OX=10090 GN=Tubb3 PE=1 SV=1	X	X
Q9D6F9	Tubulin beta-4A chain OS=Mus musculus OX=10090 GN=Tubb4a PE=1 SV=3	X	X
P61922;P61922-2	4-aminobutyrate aminotransferase_ mitochondrial OS=Mus musculus OX=10090 GN=Abat PE=1 SV=1	X	X
Q8BFZ3	Beta-actin-like protein 2 OS=Mus musculus OX=10090 GN=Actbl2 PE=1 SV=1	X	X
P63038	60 kDa heat shock protein_ mitochondrial OS=Mus musculus OX=10090 GN=Hspd1 PE=1 SV=1	X	X
P63101	14-3-3 protein zeta/delta OS=Mus musculus OX=10090 GN=Ywhaz PE=1 SV=1	X	X
P14152	Malate dehydrogenase_ cytoplasmic OS=Mus musculus OX=10090 GN=Mdh1 PE=1 SV=3	X	X
P56480	ATP synthase subunit beta_ mitochondrial OS=Mus musculus OX=10090 GN=Atp5f1b PE=1 SV=2	X	X
P17156	Heat shock-related 70 kDa protein 2 OS=Mus musculus OX=10090 GN=Hspa2 PE=1 SV=2	X	X
O88935;O88935-1;O88935-3	Synapsin-1 OS=Mus musculus OX=10090 GN=Syn1 PE=1 SV=2	X	X
P50396	Rab GDP dissociation inhibitor alpha OS=Mus musculus OX=10090 GN=Gdi1 PE=1 SV=3	X	X
Q02053;P31254	Ubiquitin-like modifier-activating enzyme 1 OS=Mus musculus OX=10090 GN=Uba1 PE=1 SV=1	X	X
Q9DBG3;Q9DBG3-2	AP-2 complex subunit beta OS=Mus musculus OX=10090 GN=Ap2b1 PE=1 SV=1	X	X
Q9Z0E0;Q9Z0E0-2	Neurochondrin OS=Mus musculus OX=10090 GN=Ncdn PE=1 SV=1	X	X
P16125	L-lactate dehydrogenase B chain OS=Mus musculus OX=10090 GN=Ldhb PE=1 SV=2	X	X
P50516;P50516-2	V-type proton ATPase catalytic subunit A OS=Mus musculus OX=10090 GN=Atp6v1a PE=1 SV=2	X	X
P62814	V-type proton ATPase subunit B_ brain isoform OS=Mus musculus OX=10090 GN=Atp6v1b2 PE=1 SV=1	X	X
Q922F4	Tubulin beta-6 chain OS=Mus musculus OX=10090 GN=Tubb6 PE=1 SV=1	X	X
P68033;P62737;P63268	Actin_ alpha cardiac muscle 1 OS=Mus musculus OX=10090 GN=Actc1 PE=1 SV=1	X	X
P62259	14-3-3 protein epsilon OS=Mus musculus OX=10090 GN=Ywhae PE=1 SV=1	X	X
P17751	Triosephosphate isomerase OS=Mus musculus OX=10090 GN=Tpi1 PE=1 SV=5	X	X
P68368	Tubulin alpha-4A chain OS=Mus musculus OX=10090 GN=Tuba4a PE=1 SV=1	X	X
P08249	Malate dehydrogenase_ mitochondrial OS=Mus musculus OX=10090 GN=Mdh2 PE=1 SV=3	X	X
Q62188	Dihydropyrimidinase-related protein 3 OS=Mus musculus OX=10090 GN=Dpysl3 PE=1 SV=1	X	X
P05202	Aspartate aminotransferase_ mitochondrial OS=Mus musculus OX=10090 GN=Got2 PE=1 SV=1	X	X
P06151	L-lactate dehydrogenase A chain OS=Mus musculus OX=10090 GN=Ldha PE=1 SV=3	X	X
Q7TSJ2;Q7TSJ2-2;Q7TSJ2-3	Microtubule-associated protein 6 OS=Mus musculus OX=10090 GN=Map6 PE=1 SV=2	X	X
Q64332;Q64332-2	Synapsin-2 OS=Mus musculus OX=10090 GN=Syn2 PE=1 SV=2	X	X
Q9R111	Guanine deaminase OS=Mus musculus OX=10090 GN=Gda PE=1 SV=1	X	X
Q9CZU6	Citrate synthase_ mitochondrial OS=Mus musculus OX=10090 GN=Cs PE=1 SV=1	X	X
P05063	Fructose-bisphosphate aldolase C OS=Mus musculus OX=10090 GN=Aldoc PE=1 SV=4	X	X
P31324	cAMP-dependent protein kinase type II-beta regulatory subunit OS=Mus musculus OX=10090 GN=Prkar2b PE=1 SV=3	X	X
P17427	AP-2 complex subunit alpha-2 OS=Mus musculus OX=10090 GN=Ap2a2 PE=1 SV=2	X	X
P61982	14-3-3 protein gamma OS=Mus musculus OX=10090 GN=Ywhag PE=1 SV=2	X	X
Q9DBJ1;O70250	Phosphoglycerate mutase 1 OS=Mus musculus OX=10090 GN=Pgam1 PE=1 SV=3	X	X
Q9R0P9	Ubiquitin carboxyl-terminal hydrolase isozyme L1 OS=Mus musculus OX=10090 GN=Uchl1 PE=1 SV=1	X	X
Q61598;Q61598-2	Rab GDP dissociation inhibitor beta OS=Mus musculus OX=10090 GN=Gdi2 PE=1 SV=1	X	X
Q01853	Transitional endoplasmic reticulum ATPase OS=Mus musculus OX=10090 GN=Vcp PE=1 SV=4	X	X
P05201	Aspartate aminotransferase_ cytoplasmic OS=Mus musculus OX=10090 GN=Got1 PE=1 SV=3	X	X
P62631	Elongation factor 1-alpha 2 OS=Mus musculus OX=10090 GN=Eef1a2 PE=1 SV=1	X	X
P68254;P68254-2	14-3-3 protein theta OS=Mus musculus OX=10090 GN=Ywhaq PE=1 SV=1	X	X
P15105	Glutamine synthetase OS=Mus musculus OX=10090 GN=Glul PE=1 SV=6	X	X
Q8K183	Pyridoxal kinase OS=Mus musculus OX=10090 GN=Pdxk PE=1 SV=1	X	X
P68510	14-3-3 protein eta OS=Mus musculus OX=10090 GN=Ywhah PE=1 SV=2	X	X
Q9CQV8;Q9CQV8-2	14-3-3 protein beta/alpha OS=Mus musculus OX=10090 GN=Ywhab PE=1 SV=3	X	X
P97427	Dihydropyrimidinase-related protein 1 OS=Mus musculus OX=10090 GN=Crmp1 PE=1 SV=1	X	X
Q9D6R2;Q9D6R2-2	Isocitrate dehydrogenase [NAD] subunit alpha_ mitochondrial OS=Mus musculus OX=10090 GN=Idh3a PE=1 SV=1	X	X
P30275	Creatine kinase U-type_ mitochondrial OS=Mus musculus OX=10090 GN=Ckmt1 PE=1 SV=1	X	X
Q61316	Heat shock 70 kDa protein 4 OS=Mus musculus OX=10090 GN=Hspa4 PE=1 SV=1	X	X
P20029	Endoplasmic reticulum chaperone BiP OS=Mus musculus OX=10090 GN=Hspa5 PE=1 SV=3	X	X
P09411	Phosphoglycerate kinase 1 OS=Mus musculus OX=10090 GN=Pgk1 PE=1 SV=4	X	X
P10126	Elongation factor 1-alpha 1 OS=Mus musculus OX=10090 GN=Eef1a1 PE=1 SV=3	X	X
Q6PIC6;Q9WV27	Sodium/potassium-transporting ATPase subunit alpha-3 OS=Mus musculus OX=10090 GN=Atp1a3 PE=1 SV=1	X	X
Q61548;Q61548-2;Q61548-3	Clathrin coat assembly protein AP180 OS=Mus musculus OX=10090 GN=Snap91 PE=1 SV=1	X	X
Q76MZ3	Serine/threonine-protein phosphatase 2A 65 kDa regulatory subunit A alpha isoform OS=Mus musculus OX=10090 GN=Ppp2r1a PE=1 SV=3	X	X
Q01065	Calcium/calmodulin-dependent 3'_5'-cyclic nucleotide phosphodiesterase 1B OS=Mus musculus OX=10090 GN=Pde1b PE=1 SV=2	X	X
D3YVF0	A-kinase anchor protein 5 OS=Mus musculus OX=10090 GN=Akap5 PE=1 SV=2	X	X
P17742	Peptidyl-prolyl cis-trans isomerase A OS=Mus musculus OX=10090 GN=Ppia PE=1 SV=2	X	X
Q9JJZ2	Tubulin alpha-8 chain OS=Mus musculus OX=10090 GN=Tuba8 PE=1 SV=1	X	X
P0DP27;P0DP26;P0DP28	Calmodulin-2 OS=Mus musculus OX=10090 GN=Calm2 PE=1 SV=1	X	X
P28652	Calcium/calmodulin-dependent protein kinase type II subunit beta OS=Mus musculus OX=10090 GN=Camk2b PE=1 SV=2	X	X
P16330;P16330-2	2'_3'-cyclic-nucleotide 3'-phosphodiesterase OS=Mus musculus OX=10090 GN=Cnp PE=1 SV=3	X	X
P40124	Adenylyl cyclase-associated protein 1 OS=Mus musculus OX=10090 GN=Cap1 PE=1 SV=4	X	X
P21550	Beta-enolase OS=Mus musculus OX=10090 GN=Eno3 PE=1 SV=3	X	X
Q9CQN1	Heat shock protein 75 kDa_ mitochondrial OS=Mus musculus OX=10090 GN=Trap1 PE=1 SV=1	X	X
P18760	Cofilin-1 OS=Mus musculus OX=10090 GN=Cfl1 PE=1 SV=3	X	X
Q61553	Fascin OS=Mus musculus OX=10090 GN=Fscn1 PE=1 SV=4	X	X
P16627	Heat shock 70 kDa protein 1-like OS=Mus musculus OX=10090 GN=Hspa1l PE=1 SV=4	X	X
P84091	AP-2 complex subunit mu OS=Mus musculus OX=10090 GN=Ap2m1 PE=1 SV=1	X	X
P63085;O54949;P05532-3	Mitogen-activated protein kinase 1 OS=Mus musculus OX=10090 GN=Mapk1 PE=1 SV=3	X	X
P63038-2	Isoform 2 of 60 kDa heat shock protein_ mitochondrial OS=Mus musculus OX=10090 GN=Hspd1	X	X
Q3UHL1	CaM kinase-like vesicle-associated protein OS=Mus musculus OX=10090 GN=Camkv PE=1 SV=2	X	X
P09041	Phosphoglycerate kinase 2 OS=Mus musculus OX=10090 GN=Pgk2 PE=1 SV=4	X	X
P26443	Glutamate dehydrogenase 1_ mitochondrial OS=Mus musculus OX=10090 GN=Glud1 PE=1 SV=1	X	X
Q8K1M6;Q8K1M6-2;Q8K1M6-3;Q8K1M6-4;Q8K1M6-5	Dynamin-1-like protein OS=Mus musculus OX=10090 GN=Dnm1l PE=1 SV=2	X	X
P70296;Q8VIN1;Q8VIN1-2	Phosphatidylethanolamine-binding protein 1 OS=Mus musculus OX=10090 GN=Pebp1 PE=1 SV=3	X	X
Q7TPR4;P57780	Alpha-actinin-1 OS=Mus musculus OX=10090 GN=Actn1 PE=1 SV=1	X	X
Q8VDN2	Sodium/potassium-transporting ATPase subunit alpha-1 OS=Mus musculus OX=10090 GN=Atp1a1 PE=1 SV=1	X	X
O54983	Ketimine reductase mu-crystallin OS=Mus musculus OX=10090 GN=Crym PE=1 SV=1	X	X
P84078	ADP-ribosylation factor 1 OS=Mus musculus OX=10090 GN=Arf1 PE=1 SV=2	X	X
Q9D0K2	Succinyl-CoA:3-ketoacid coenzyme A transferase 1_ mitochondrial OS=Mus musculus OX=10090 GN=Oxct1 PE=1 SV=1	X	X
P11798;P11798-2	Calcium/calmodulin-dependent protein kinase type II subunit alpha OS=Mus musculus OX=10090 GN=Camk2a PE=1 SV=2	X	X
P17426;P17426-2	AP-2 complex subunit alpha-1 OS=Mus musculus OX=10090 GN=Ap2a1 PE=1 SV=1	X	X
P62141	Serine/threonine-protein phosphatase PP1-beta catalytic subunit OS=Mus musculus OX=10090 GN=Ppp1cb PE=1 SV=3	X	X
Q63844	Mitogen-activated protein kinase 3 OS=Mus musculus OX=10090 GN=Mapk3 PE=1 SV=5	X	X
P48320	Glutamate decarboxylase 2 OS=Mus musculus OX=10090 GN=Gad2 PE=1 SV=1	X	X
O35643	AP-1 complex subunit beta-1 OS=Mus musculus OX=10090 GN=Ap1b1 PE=1 SV=2	X	X
Q61696;P17879	Heat shock 70 kDa protein 1A OS=Mus musculus OX=10090 GN=Hspa1a PE=1 SV=2	X	X
Q6PIE5	Sodium/potassium-transporting ATPase subunit alpha-2 OS=Mus musculus OX=10090 GN=Atp1a2 PE=1 SV=1	X	X
O08709	Peroxiredoxin-6 OS=Mus musculus OX=10090 GN=Prdx6 PE=1 SV=3	X	X
P48453;P48453-2	Serine/threonine-protein phosphatase 2B catalytic subunit beta isoform OS=Mus musculus OX=10090 GN=Ppp3cb PE=1 SV=2	X	X
P62823	Ras-related protein Rab-3C OS=Mus musculus OX=10090 GN=Rab3c PE=1 SV=1	X	X
P63087;P63087-2	Serine/threonine-protein phosphatase PP1-gamma catalytic subunit OS=Mus musculus OX=10090 GN=Ppp1cc PE=1 SV=1	X	X
O55131	Septin-7 OS=Mus musculus OX=10090 GN=Septin7 PE=1 SV=1	X	X
Q61171	Peroxiredoxin-2 OS=Mus musculus OX=10090 GN=Prdx2 PE=1 SV=3	X	X
Q9EQF6	Dihydropyrimidinase-related protein 5 OS=Mus musculus OX=10090 GN=Dpysl5 PE=1 SV=1	X	X
Q99JY9	Actin-related protein 3 OS=Mus musculus OX=10090 GN=Actr3 PE=1 SV=3	X	X
P63011	Ras-related protein Rab-3A OS=Mus musculus OX=10090 GN=Rab3a PE=1 SV=1	X	X
P62897	Cytochrome c_ somatic OS=Mus musculus OX=10090 GN=Cycs PE=1 SV=2	X	X
Q8BSL7	ADP-ribosylation factor 2 OS=Mus musculus OX=10090 GN=Arf2 PE=1 SV=2	X	X
P20357	Microtubule-associated protein 2 OS=Mus musculus OX=10090 GN=Map2 PE=1 SV=2	X	X
P46096	Synaptotagmin-1 OS=Mus musculus OX=10090 GN=Syt1 PE=1 SV=1	X	X
P97807;P97807-2	Fumarate hydratase_ mitochondrial OS=Mus musculus OX=10090 GN=Fh PE=1 SV=3	X	X
A2AQ07	Tubulin beta-1 chain OS=Mus musculus OX=10090 GN=Tubb1 PE=1 SV=1	X	X
Q64467	Glyceraldehyde-3-phosphate dehydrogenase_ testis-specific OS=Mus musculus OX=10090 GN=Gapdhs PE=1 SV=1	X	X
Q91V41	Ras-related protein Rab-14 OS=Mus musculus OX=10090 GN=Rab14 PE=1 SV=3	X	X
P18872;P18872-2	Guanine nucleotide-binding protein G(o) subunit alpha OS=Mus musculus OX=10090 GN=Gnao1 PE=1 SV=3	X	X
P31938;Q63932	Dual specificity mitogen-activated protein kinase kinase 1 OS=Mus musculus OX=10090 GN=Map2k1 PE=1 SV=2	X	X
Q3ULJ0;Q3ULJ0-2	Glycerol-3-phosphate dehydrogenase 1-like protein OS=Mus musculus OX=10090 GN=Gpd1l PE=1 SV=2	X	X
Q60829;Q60829-2	Protein phosphatase 1 regulatory subunit 1B OS=Mus musculus OX=10090 GN=Ppp1r1b PE=1 SV=2	X	X
P17710-3;P17710;P17710-4;P17710-2	Isoform HK1 of Hexokinase-1 OS=Mus musculus OX=10090 GN=Hk1	X	X
Q9WUA3;Q9WUA3-2	ATP-dependent 6-phosphofructokinase_ platelet type OS=Mus musculus OX=10090 GN=Pfkp PE=1 SV=1	X	X
P10637;P10637-2;P10637-5;P10637-6;P10637-3;P10637-4	Microtubule-associated protein tau OS=Mus musculus OX=10090 GN=Mapt PE=1 SV=3	X	X
A2AVA0;A2AVA0-2	Sushi_ von Willebrand factor type A_ EGF and pentraxin domain-containing protein 1 OS=Mus musculus OX=10090 GN=Svep1 PE=1 SV=1	X	X
Q61644	Protein kinase C and casein kinase substrate in neurons protein 1 OS=Mus musculus OX=10090 GN=Pacsin1 PE=1 SV=1	X	X
P61750	ADP-ribosylation factor 4 OS=Mus musculus OX=10090 GN=Arf4 PE=1 SV=2	X	X
P99029;P99029-2	Peroxiredoxin-5_ mitochondrial OS=Mus musculus OX=10090 GN=Prdx5 PE=1 SV=2	X	X
P47757;P47757-2;P47757-4	F-actin-capping protein subunit beta OS=Mus musculus OX=10090 GN=Capzb PE=1 SV=3	X	X
P06837	Neuromodulin OS=Mus musculus OX=10090 GN=Gap43 PE=1 SV=1	X	X
P61264	Syntaxin-1B OS=Mus musculus OX=10090 GN=Stx1b PE=1 SV=1	X	X
Q8QZT1	Acetyl-CoA acetyltransferase_ mitochondrial OS=Mus musculus OX=10090 GN=Acat1 PE=1 SV=1	X	X
Q99PF4;Q99PF4-2;Q99PF4-3;Q99PF4-4;Q99PF4-5;Q99PF4-6	Cadherin-23 OS=Mus musculus OX=10090 GN=Cdh23 PE=1 SV=2	X	X
P84075;Q91X97;P62748	Neuron-specific calcium-binding protein hippocalcin OS=Mus musculus OX=10090 GN=Hpca PE=1 SV=2	X	X
P47857-2;P47857-3;P47857	Isoform 2 of ATP-dependent 6-phosphofructokinase_ muscle type OS=Mus musculus OX=10090 GN=Pfkm	X	X
Q91XV3	Brain acid soluble protein 1 OS=Mus musculus OX=10090 GN=Basp1 PE=1 SV=3	X	X
Q63810;Q63810-2	Calcineurin subunit B type 1 OS=Mus musculus OX=10090 GN=Ppp3r1 PE=1 SV=3	X	X
P45591	Cofilin-2 OS=Mus musculus OX=10090 GN=Cfl2 PE=1 SV=1	X	X
P12658	Calbindin OS=Mus musculus OX=10090 GN=Calb1 PE=1 SV=2	X	X
P62137	Serine/threonine-protein phosphatase PP1-alpha catalytic subunit OS=Mus musculus OX=10090 GN=Ppp1ca PE=1 SV=1	X	X
P35276	Ras-related protein Rab-3D OS=Mus musculus OX=10090 GN=Rab3d PE=1 SV=1	X	X
O88569;O88569-2;O88569-3	Heterogeneous nuclear ribonucleoproteins A2/B1 OS=Mus musculus OX=10090 GN=Hnrnpa2b1 PE=1 SV=2	X	X
P15532	Nucleoside diphosphate kinase A OS=Mus musculus OX=10090 GN=Nme1 PE=1 SV=1	X	X
E9Q912-3;E9Q912;E9Q912-2	Isoform 3 of Rap1 GTPase-GDP dissociation stimulator 1 OS=Mus musculus OX=10090 GN=Rap1gds1	X	X
P56399	Ubiquitin carboxyl-terminal hydrolase 5 OS=Mus musculus OX=10090 GN=Usp5 PE=1 SV=1	X	X
P62874	Guanine nucleotide-binding protein G(I)/G(S)/G(T) subunit beta-1 OS=Mus musculus OX=10090 GN=Gnb1 PE=1 SV=3	X	X
Q99PT1	Rho GDP-dissociation inhibitor 1 OS=Mus musculus OX=10090 GN=Arhgdia PE=1 SV=3	X	X
Q91V12;Q91V12-2;Q91V12-3;Q91V12-4	Cytosolic acyl coenzyme A thioester hydrolase OS=Mus musculus OX=10090 GN=Acot7 PE=1 SV=2	X	X
P09671	Superoxide dismutase [Mn]_ mitochondrial OS=Mus musculus OX=10090 GN=Sod2 PE=1 SV=3	X	X
Q9QYG0;Q9QYG0-2	Protein NDRG2 OS=Mus musculus OX=10090 GN=Ndrg2 PE=1 SV=1	X	X
Q7TQI3	Ubiquitin thioesterase OTUB1 OS=Mus musculus OX=10090 GN=Otub1 PE=1 SV=2	X	X
P35700;O08807	Peroxiredoxin-1 OS=Mus musculus OX=10090 GN=Prdx1 PE=1 SV=1	X	X
P19157;P46425	Glutathione S-transferase P 1 OS=Mus musculus OX=10090 GN=Gstp1 PE=1 SV=2	X	X
Q91YH6	V-type proton ATPase subunit B_ kidney isoform OS=Mus musculus OX=10090 GN=Atp6v1b1 PE=1 SV=1	X	X
Q62420	Endophilin-A1 OS=Mus musculus OX=10090 GN=Sh3gl2 PE=1 SV=2	X	X
O89053	Coronin-1A OS=Mus musculus OX=10090 GN=Coro1a PE=1 SV=5	X	X
Q8BGZ1	Hippocalcin-like protein 4 OS=Mus musculus OX=10090 GN=Hpcal4 PE=1 SV=3	X	X
Q7TQD2	Tubulin polymerization-promoting protein OS=Mus musculus OX=10090 GN=Tppp PE=1 SV=1	X	X
P68181;P68181-2;P68181-3;P68181-4	cAMP-dependent protein kinase catalytic subunit beta OS=Mus musculus OX=10090 GN=Prkacb PE=1 SV=2	X	X
P62984;P0CG49;P0CG50;P62983	Ubiquitin-60S ribosomal protein L40 OS=Mus musculus OX=10090 GN=Uba52 PE=1 SV=2	X	X
Q921M7	CYFIP-related Rac1 interactor B OS=Mus musculus OX=10090 GN=Cyrib PE=1 SV=1	X	X
Q62277	Synaptophysin OS=Mus musculus OX=10090 GN=Syp PE=1 SV=2	X	X
O70456	14-3-3 protein sigma OS=Mus musculus OX=10090 GN=Sfn PE=1 SV=2	X	X
Q8BWF0	Succinate-semialdehyde dehydrogenase_ mitochondrial OS=Mus musculus OX=10090 GN=Aldh5a1 PE=1 SV=1	X	X
Q9D051	Pyruvate dehydrogenase E1 component subunit beta_ mitochondrial OS=Mus musculus OX=10090 GN=Pdhb PE=1 SV=1	X	X
P12367	cAMP-dependent protein kinase type II-alpha regulatory subunit OS=Mus musculus OX=10090 GN=Prkar2a PE=1 SV=2	X	X
P26883	Peptidyl-prolyl cis-trans isomerase FKBP1A OS=Mus musculus OX=10090 GN=Fkbp1a PE=1 SV=2	X	X
O55042;O55042-2	Alpha-synuclein OS=Mus musculus OX=10090 GN=Snca PE=1 SV=2	X	X
Q8BHC1	Ras-related protein Rab-39B OS=Mus musculus OX=10090 GN=Rab39b PE=1 SV=1	X	X
P53657	Pyruvate kinase PKLR OS=Mus musculus OX=10090 GN=Pklr PE=1 SV=1	X	X
Q3UX10	Tubulin alpha chain-like 3 OS=Mus musculus OX=10090 GN=Tubal3 PE=2 SV=2	X	X
Q03265	ATP synthase subunit alpha_ mitochondrial OS=Mus musculus OX=10090 GN=Atp5f1a PE=1 SV=1	X	X
P34884	Macrophage migration inhibitory factor OS=Mus musculus OX=10090 GN=Mif PE=1 SV=2	X	X
Q8K2B3	Succinate dehydrogenase [ubiquinone] flavoprotein subunit_ mitochondrial OS=Mus musculus OX=10090 GN=Sdha PE=1 SV=1	X	X
P14211	Calreticulin OS=Mus musculus OX=10090 GN=Calr PE=1 SV=1	X	X
P61979;P61979-2;P61979-3	Heterogeneous nuclear ribonucleoprotein K OS=Mus musculus OX=10090 GN=Hnrnpk PE=1 SV=1	X	X
Q08331	Calretinin OS=Mus musculus OX=10090 GN=Calb2 PE=1 SV=3	X	X
P40142	Transketolase OS=Mus musculus OX=10090 GN=Tkt PE=1 SV=1	X	X
Q9Z2Q6	Septin-5 OS=Mus musculus OX=10090 GN=Septin5 PE=1 SV=2	X	X
Q8K0U4	Heat shock 70 kDa protein 12A OS=Mus musculus OX=10090 GN=Hspa12a PE=1 SV=1	X	X
Q80W21	Glutathione S-transferase Mu 7 OS=Mus musculus OX=10090 GN=Gstm7 PE=1 SV=1	X	X
P08228	Superoxide dismutase [Cu-Zn] OS=Mus musculus OX=10090 GN=Sod1 PE=1 SV=2	X	X
Q9R0Y5;Q9R0Y5-2	Adenylate kinase isoenzyme 1 OS=Mus musculus OX=10090 GN=Ak1 PE=1 SV=1	X	X
Q01768	Nucleoside diphosphate kinase B OS=Mus musculus OX=10090 GN=Nme2 PE=1 SV=1	X	X
Q91ZZ3	Beta-synuclein OS=Mus musculus OX=10090 GN=Sncb PE=1 SV=1	X	X
Q3KNY0;Q3KNY0-2	Immunoglobulin-like and fibronectin type III domain-containing protein 1 OS=Mus musculus OX=10090 GN=Igfn1 PE=1 SV=3	X	X
P61027	Ras-related protein Rab-10 OS=Mus musculus OX=10090 GN=Rab10 PE=1 SV=1	X	X
P42669	Transcriptional activator protein Pur-alpha OS=Mus musculus OX=10090 GN=Pura PE=1 SV=1	X	X
P56371	Ras-related protein Rab-4A OS=Mus musculus OX=10090 GN=Rab4a PE=1 SV=2	X	X
P55258	Ras-related protein Rab-8A OS=Mus musculus OX=10090 GN=Rab8a PE=1 SV=2	X	X
P61028	Ras-related protein Rab-8B OS=Mus musculus OX=10090 GN=Rab8b PE=1 SV=1	X	X
Q9JKM7	Ras-related protein Rab-37 OS=Mus musculus OX=10090 GN=Rab37 PE=1 SV=2	X	X
Q99P72	Reticulon-4 OS=Mus musculus OX=10090 GN=Rtn4 PE=1 SV=2	X	X
Q9QXS6;Q9QXS6-3;Q9QXS6-2	Drebrin OS=Mus musculus OX=10090 GN=Dbn1 PE=1 SV=4	X	X
Q3UM45	Protein phosphatase 1 regulatory subunit 7 OS=Mus musculus OX=10090 GN=Ppp1r7 PE=1 SV=2	X	X
P97313;P97313-2	DNA-dependent protein kinase catalytic subunit OS=Mus musculus OX=10090 GN=Prkdc PE=1 SV=3	X	X
P28663;Q9DB05	Beta-soluble NSF attachment protein OS=Mus musculus OX=10090 GN=Napb PE=1 SV=2	X	X
P35486	Pyruvate dehydrogenase E1 component subunit alpha_ somatic form_ mitochondrial OS=Mus musculus OX=10090 GN=Pdha1 PE=1 SV=1	X	X
Q9JI91	Alpha-actinin-2 OS=Mus musculus OX=10090 GN=Actn2 PE=1 SV=2	X	X
P04370-4;P04370-9;P04370-10;P04370-11;P04370-13;P04370-5;P04370-6;P04370-7;P04370-14;P04370-8	Isoform 4 of Myelin basic protein OS=Mus musculus OX=10090 GN=Mbp	X	X
P14094	Sodium/potassium-transporting ATPase subunit beta-1 OS=Mus musculus OX=10090 GN=Atp1b1 PE=1 SV=1	X	X
P62827	GTP-binding nuclear protein Ran OS=Mus musculus OX=10090 GN=Ran PE=1 SV=3	X	X
P63330;P62715	Serine/threonine-protein phosphatase 2A catalytic subunit alpha isoform OS=Mus musculus OX=10090 GN=Ppp2ca PE=1 SV=1	X	X
Q8CG50	Ras-related protein Rab-43 OS=Mus musculus OX=10090 GN=Rab43 PE=1 SV=1	X	X
Q9D1G1	Ras-related protein Rab-1B OS=Mus musculus OX=10090 GN=Rab1b PE=1 SV=1	X	X
P62821	Ras-related protein Rab-1A OS=Mus musculus OX=10090 GN=Rab1A PE=1 SV=3	X	X
P62962	Profilin-1 OS=Mus musculus OX=10090 GN=Pfn1 PE=1 SV=2	X	X
Q61207	Prosaposin OS=Mus musculus OX=10090 GN=Psap PE=1 SV=2	X	X
Q61206	Platelet-activating factor acetylhydrolase IB subunit alpha2 OS=Mus musculus OX=10090 GN=Pafah1b2 PE=1 SV=2	X	X
O35098;O35098-2	Dihydropyrimidinase-related protein 4 OS=Mus musculus OX=10090 GN=Dpysl4 PE=1 SV=1	X	X
Q99LX0	Parkinson disease protein 7 homolog OS=Mus musculus OX=10090 GN=Park7 PE=1 SV=1	X	X
P80316	T-complex protein 1 subunit epsilon OS=Mus musculus OX=10090 GN=Cct5 PE=1 SV=1	X	X
Q6ZWR4-3;Q6ZWR4;Q6ZWR4-2	Isoform 3 of Serine/threonine-protein phosphatase 2A 55 kDa regulatory subunit B beta isoform OS=Mus musculus OX=10090 GN=Ppp2r2b	X	X
Q8R081	Heterogeneous nuclear ribonucleoprotein L OS=Mus musculus OX=10090 GN=Hnrnpl PE=1 SV=2	X	X
Q80TB8	Synaptic vesicle membrane protein VAT-1 homolog-like OS=Mus musculus OX=10090 GN=Vat1l PE=1 SV=2	X	X
Q64433	10 kDa heat shock protein_ mitochondrial OS=Mus musculus OX=10090 GN=Hspe1 PE=1 SV=2	X	X
Q91ZP9;Q91ZP9-2	N-terminal EF-hand calcium-binding protein 2 OS=Mus musculus OX=10090 GN=Necab2 PE=1 SV=1	X	X
P70168	Importin subunit beta-1 OS=Mus musculus OX=10090 GN=Kpnb1 PE=1 SV=2	X	X
Q9D8N0	Elongation factor 1-gamma OS=Mus musculus OX=10090 GN=Eef1g PE=1 SV=3	X	X
P84086	Complexin-2 OS=Mus musculus OX=10090 GN=Cplx2 PE=1 SV=1	X	X
Q8CGK7	Guanine nucleotide-binding protein G(olf) subunit alpha OS=Mus musculus OX=10090 GN=Gnal PE=1 SV=1	X	X
Q9JJV2;Q9JJV2-3;Q9JJV2-2	Profilin-2 OS=Mus musculus OX=10090 GN=Pfn2 PE=1 SV=3	X	X
P50518	V-type proton ATPase subunit E 1 OS=Mus musculus OX=10090 GN=Atp6v1e1 PE=1 SV=2	X	X
Q9R0P3	S-formylglutathione hydrolase OS=Mus musculus OX=10090 GN=Esd PE=1 SV=1	X	X
Q52KR3;Q52KR3-6;Q52KR3-5	Protein prune homolog 2 OS=Mus musculus OX=10090 GN=Prune2 PE=1 SV=2	X	X
Q91ZR1	Ras-related protein Rab-4B OS=Mus musculus OX=10090 GN=Rab4b PE=1 SV=2	X	X
Q8CFI7	DNA-directed RNA polymerase II subunit RPB2 OS=Mus musculus OX=10090 GN=Polr2b PE=1 SV=2	X	X
Q641P0;Q641P0-2	Actin-related protein 3B OS=Mus musculus OX=10090 GN=Actr3b PE=1 SV=1	X	X
P19426;P19426-2	Negative elongation factor E OS=Mus musculus OX=10090 GN=Nelfe PE=1 SV=2	X	X
P26618	Platelet-derived growth factor receptor alpha OS=Mus musculus OX=10090 GN=Pdgfra PE=1 SV=3	X	X
Q6P8J7	Creatine kinase S-type_ mitochondrial OS=Mus musculus OX=10090 GN=Ckmt2 PE=1 SV=1	X	X
P00920	Carbonic anhydrase 2 OS=Mus musculus OX=10090 GN=Ca2 PE=1 SV=4	X	X
P10630;P10630-2	Eukaryotic initiation factor 4A-II OS=Mus musculus OX=10090 GN=Eif4a2 PE=1 SV=2	X	X
O35526	Syntaxin-1A OS=Mus musculus OX=10090 GN=Stx1a PE=1 SV=3	X	X
Q9QYB8;Q9QYB8-2	Beta-adducin OS=Mus musculus OX=10090 GN=Add2 PE=1 SV=4	X	X
Q8BH95	Enoyl-CoA hydratase_ mitochondrial OS=Mus musculus OX=10090 GN=Echs1 PE=1 SV=1	X	X
Q3UGR5	Haloacid dehalogenase-like hydrolase domain-containing protein 2 OS=Mus musculus OX=10090 GN=Hdhd2 PE=1 SV=2	X	X
P47754	F-actin-capping protein subunit alpha-2 OS=Mus musculus OX=10090 GN=Capza2 PE=1 SV=3	X	X
Q64338;Q64338-1;Q64338-2	Calcium/calmodulin-dependent 3'_5'-cyclic nucleotide phosphodiesterase 1C OS=Mus musculus OX=10090 GN=Pde1c PE=1 SV=2	X	X
Q61481;Q61481-2;Q61481-5;Q61481-6	Calcium/calmodulin-dependent 3'_5'-cyclic nucleotide phosphodiesterase 1A OS=Mus musculus OX=10090 GN=Pde1a PE=1 SV=3	X	X
P35802	Neuronal membrane glycoprotein M6-a OS=Mus musculus OX=10090 GN=Gpm6a PE=1 SV=1	X	X
Q8BG05;Q8BG05-2	Heterogeneous nuclear ribonucleoprotein A3 OS=Mus musculus OX=10090 GN=Hnrnpa3 PE=1 SV=1	X	X
Q9WUM5	Succinate--CoA ligase [ADP/GDP-forming] subunit alpha_ mitochondrial OS=Mus musculus OX=10090 GN=Suclg1 PE=1 SV=4	X	X
P61202;P61202-2	COP9 signalosome complex subunit 2 OS=Mus musculus OX=10090 GN=Cops2 PE=1 SV=1	X	X
Q61937	Nucleophosmin OS=Mus musculus OX=10090 GN=Npm1 PE=1 SV=1	X	X
Q9CZC8	Secernin-1 OS=Mus musculus OX=10090 GN=Scrn1 PE=1 SV=1	X	X
Q8BVI4	Dihydropteridine reductase OS=Mus musculus OX=10090 GN=Qdpr PE=1 SV=2	X	X
P24529	Tyrosine 3-monooxygenase OS=Mus musculus OX=10090 GN=Th PE=1 SV=3	X	X
Q9ES97;Q9ES97-2;Q9ES97-5;Q9ES97-3;Q9ES97-4	Reticulon-3 OS=Mus musculus OX=10090 GN=Rtn3 PE=1 SV=2	X	X
Q9JKK7;Q9JKK7-2	Tropomodulin-2 OS=Mus musculus OX=10090 GN=Tmod2 PE=1 SV=2	X	X
Q6P1F6	Serine/threonine-protein phosphatase 2A 55 kDa regulatory subunit B alpha isoform OS=Mus musculus OX=10090 GN=Ppp2r2a PE=1 SV=1	X	X
Q8VDQ8;Q8VDQ8-2;Q8VDQ8-4	NAD-dependent protein deacetylase sirtuin-2 OS=Mus musculus OX=10090 GN=Sirt2 PE=1 SV=2	X	X
Q9CVB6	Actin-related protein 2/3 complex subunit 2 OS=Mus musculus OX=10090 GN=Arpc2 PE=1 SV=3	X	X
Q69ZJ7	Guanine nucleotide exchange factor subunit RIC1 OS=Mus musculus OX=10090 GN=Ric1 PE=1 SV=2	X	X
Q6R0H7;Q6R0H7-4;P63094;P63094-2	Guanine nucleotide-binding protein G(s) subunit alpha isoforms XLas OS=Mus musculus OX=10090 GN=Gnas PE=1 SV=1	X	X
Q9QXK3;Q9QXK3-3;Q9QXK3-4;Q9QXK3-2	Coatomer subunit gamma-2 OS=Mus musculus OX=10090 GN=Copg2 PE=1 SV=1	X	X
P29387	Guanine nucleotide-binding protein subunit beta-4 OS=Mus musculus OX=10090 GN=Gnb4 PE=1 SV=4	X	X
Q9QYC0;Q9QYC0-2	Alpha-adducin OS=Mus musculus OX=10090 GN=Add1 PE=1 SV=2	X	X
Q9CPU0	Lactoylglutathione lyase OS=Mus musculus OX=10090 GN=Glo1 PE=1 SV=3	X	X
Q62048	Astrocytic phosphoprotein PEA-15 OS=Mus musculus OX=10090 GN=Pea15 PE=1 SV=1	X	X
Q923S9	Ras-related protein Rab-30 OS=Mus musculus OX=10090 GN=Rab30 PE=1 SV=1	X	X
Q8CEL2;Q8CEL2-2	Cilia- and flagella-associated protein 61 OS=Mus musculus OX=10090 GN=Cfap61 PE=1 SV=2	X	X
P48758	Carbonyl reductase [NADPH] 1 OS=Mus musculus OX=10090 GN=Cbr1 PE=1 SV=3	X	X
P61294;P35279;P35279-2	Ras-related protein Rab-6B OS=Mus musculus OX=10090 GN=Rab6b PE=1 SV=1	X	X
Q6PHN9	Ras-related protein Rab-35 OS=Mus musculus OX=10090 GN=Rab35 PE=1 SV=1	X	X
O35963	Ras-related protein Rab-33B OS=Mus musculus OX=10090 GN=Rab33b PE=1 SV=1	X	X
Q8BHD0	Ras-related protein Rab-39A OS=Mus musculus OX=10090 GN=Rab39a PE=1 SV=1	X	X
Q05816	Fatty acid-binding protein 5 OS=Mus musculus OX=10090 GN=Fabp5 PE=1 SV=3	X	X
D3YWQ0;D3YWQ0-2	Diacylglycerol kinase iota OS=Mus musculus OX=10090 GN=Dgki PE=1 SV=1	X	X
Q9JLN9	Serine/threonine-protein kinase mTOR OS=Mus musculus OX=10090 GN=Mtor PE=1 SV=2	X	X
Q923T9;Q923T9-2;Q923T9-3	Calcium/calmodulin-dependent protein kinase type II subunit gamma OS=Mus musculus OX=10090 GN=Camk2g PE=1 SV=1	X	X
Q6PHZ2;Q6PHZ2-2;Q6PHZ2-4;Q6PHZ2-5	Calcium/calmodulin-dependent protein kinase type II subunit delta OS=Mus musculus OX=10090 GN=Camk2d PE=1 SV=1	X	X
P05532;P05532-2	Mast/stem cell growth factor receptor Kit OS=Mus musculus OX=10090 GN=Kit PE=1 SV=3	X	X
Q9Z1M8	Protein Red OS=Mus musculus OX=10090 GN=Ik PE=1 SV=2	X	X
Q7TQF7	Amphiphysin OS=Mus musculus OX=10090 GN=Amph PE=1 SV=1	X	X
P27600	Guanine nucleotide-binding protein subunit alpha-12 OS=Mus musculus OX=10090 GN=Gna12 PE=1 SV=3	X	X
O35658	Complement component 1 Q subcomponent-binding protein_ mitochondrial OS=Mus musculus OX=10090 GN=C1qbp PE=1 SV=1	X	X
Q80TL4;Q80TL4-2	PHD finger protein 24 OS=Mus musculus OX=10090 GN=Phf24 PE=1 SV=2	X	X
Q9JLK3	Calcium-binding protein 5 OS=Mus musculus OX=10090 GN=Cabp5 PE=1 SV=1	X	X
O08539;O08539-2	Myc box-dependent-interacting protein 1 OS=Mus musculus OX=10090 GN=Bin1 PE=1 SV=1	X	X
O08585	Clathrin light chain A OS=Mus musculus OX=10090 GN=Clta PE=1 SV=2	X	X
Q91Y97	Fructose-bisphosphate aldolase B OS=Mus musculus OX=10090 GN=Aldob PE=1 SV=3	X	X
Q5M8N0	CB1 cannabinoid receptor-interacting protein 1 OS=Mus musculus OX=10090 GN=Cnrip1 PE=1 SV=1	X	X
Q80UW3;Q80UW3-2	Ras and Rab interactor-like protein OS=Mus musculus OX=10090 GN=Rinl PE=1 SV=1	X	X
Q8C8U0;Q8C8U0-2;Q8C8U0-3	Liprin-beta-1 OS=Mus musculus OX=10090 GN=Ppfibp1 PE=1 SV=3	X	X
P48774	Glutathione S-transferase Mu 5 OS=Mus musculus OX=10090 GN=Gstm5 PE=1 SV=1	X	X
Q9Z2I9	Succinate--CoA ligase [ADP-forming] subunit beta_ mitochondrial OS=Mus musculus OX=10090 GN=Sucla2 PE=1 SV=2	X	X
Q9DCR2	AP-3 complex subunit sigma-1 OS=Mus musculus OX=10090 GN=Ap3s1 PE=1 SV=2	X	X
Q8C6K9;Q8C6K9-2	Collagen alpha-6(VI) chain OS=Mus musculus OX=10090 GN=Col6a6 PE=1 SV=2	X	X
P05132;P05132-2	cAMP-dependent protein kinase catalytic subunit alpha OS=Mus musculus OX=10090 GN=Prkaca PE=1 SV=3	X	X
Q9R0Q6	Actin-related protein 2/3 complex subunit 1A OS=Mus musculus OX=10090 GN=Arpc1a PE=1 SV=1	X	X
P49312	Heterogeneous nuclear ribonucleoprotein A1 OS=Mus musculus OX=10090 GN=Hnrnpa1 PE=1 SV=2	X	X
P59999	Actin-related protein 2/3 complex subunit 4 OS=Mus musculus OX=10090 GN=Arpc4 PE=1 SV=3	X	X
Q8K4Z3	NAD(P)H-hydrate epimerase OS=Mus musculus OX=10090 GN=Naxe PE=1 SV=1	X	X
P54830;P54830-2;P54830-3;P54830-4	Tyrosine-protein phosphatase non-receptor type 5 OS=Mus musculus OX=10090 GN=Ptpn5 PE=1 SV=2	X	X
P61164	Alpha-centractin OS=Mus musculus OX=10090 GN=Actr1a PE=1 SV=1	X	X
A6PWD2	Forkhead-associated domain-containing protein 1 OS=Mus musculus OX=10090 GN=Fhad1 PE=2 SV=1	X	X
Q9CQI6	Coactosin-like protein OS=Mus musculus OX=10090 GN=Cotl1 PE=1 SV=3	X	X
O88712;O88712-2;O88712-3	C-terminal-binding protein 1 OS=Mus musculus OX=10090 GN=Ctbp1 PE=1 SV=2	X	X
E9PUL5	Proline-rich transmembrane protein 2 OS=Mus musculus OX=10090 GN=Prrt2 PE=1 SV=1	X	X
Q8BTU1;Q8BTU1-2	Cilia- and flagella-associated protein 20 OS=Mus musculus OX=10090 GN=Cfap20 PE=1 SV=1	X	X
P42227;P42227-3;P42227-2	Signal transducer and activator of transcription 3 OS=Mus musculus OX=10090 GN=Stat3 PE=1 SV=2	X	X
Q8BVE3	V-type proton ATPase subunit H OS=Mus musculus OX=10090 GN=Atp6v1h PE=1 SV=1	X	X
Q9DAF3	Protein DDI1 homolog 1 OS=Mus musculus OX=10090 GN=Ddi1 PE=1 SV=1	X	X
Q60668;Q60668-2;Q60668-3;Q60668-4	Heterogeneous nuclear ribonucleoprotein D0 OS=Mus musculus OX=10090 GN=Hnrnpd PE=1 SV=2	X	X
P62761	Visinin-like protein 1 OS=Mus musculus OX=10090 GN=Vsnl1 PE=1 SV=2	X	X
P70255;P70255-2;P70255-3;P70255-5;P70255-4;P70255-6;P70255-7	Nuclear factor 1 C-type OS=Mus musculus OX=10090 GN=Nfic PE=1 SV=1	X	X
Q9CZ00;Q9CZ00-2	Dysbindin domain-containing protein 1 OS=Mus musculus OX=10090 GN=Dbndd1 PE=1 SV=1	X	X
Q91WM1	Spermatid perinuclear RNA-binding protein OS=Mus musculus OX=10090 GN=Strbp PE=1 SV=1	X	X
Q99L88;Q99L88-2	Beta-1-syntrophin OS=Mus musculus OX=10090 GN=Sntb1 PE=1 SV=4	X	X
P13595;P13595-2;P13595-3;P13595-4	Neural cell adhesion molecule 1 OS=Mus musculus OX=10090 GN=Ncam1 PE=1 SV=3	X	X
Q9R0P5	Destrin OS=Mus musculus OX=10090 GN=Dstn PE=1 SV=3	X	X
Q8CI94	Glycogen phosphorylase_ brain form OS=Mus musculus OX=10090 GN=Pygb PE=1 SV=3	X	X
P14719	Interleukin-1 receptor-like 1 OS=Mus musculus OX=10090 GN=Il1rl1 PE=1 SV=2	X	X
Q923L3;Q923L3-2	CUB and sushi domain-containing protein 1 OS=Mus musculus OX=10090 GN=Csmd1 PE=1 SV=2	X	X
Q8R317;Q8R317-2	Ubiquilin-1 OS=Mus musculus OX=10090 GN=Ubqln1 PE=1 SV=1	X	X
Q9CS42	Ribose-phosphate pyrophosphokinase 2 OS=Mus musculus OX=10090 GN=Prps2 PE=1 SV=4	X	X
O55125	Protein NipSnap homolog 1 OS=Mus musculus OX=10090 GN=Nipsnap1 PE=1 SV=1	X	X
Q8K4P8;Q8K4P8-2	E3 ubiquitin-protein ligase HECW1 OS=Mus musculus OX=10090 GN=Hecw1 PE=1 SV=3	X	X

## Sheet: Sheet_3_Ptns_Deregulated_by_Sex
Sheet S3. Proteins deregulated by sex
Accession	Protein name	Gene
Q9R0Q6	Actin-related protein 2/3 complex subunit 1A	Arpc1a
Q9CS42	Ribose-phosphate pyrophosphokinase 2	Prps2
O55125	Protein NipSnap homolog 1	Nipsnap1
P14719	Interleukin-1 receptor-like 1	Il1rl1			Proteins exclusively deregulated in females
Q8CI94	Glycogen phosphorylase_ brain form	Pygb
Q9R0P5	Destrin	Dstn			Proteins exclusively deregulated in males
P62761	Visinin-like protein 1	Vsnl1
Q8K4Z3	NAD(P)H-hydrate epimerase	Naxe			Proteins deregulated in both sexes
Q91Y97	Fructose-bisphosphate aldolase B	Aldob
P61164	Alpha-centractin	Actr1a
P42227;P42227-3;P42227-2	Signal transducer and activator of transcription 3	Stat3
Q8BTU1;Q8BTU1-2	Cilia- and flagella-associated protein 20	Cfap20
E9PUL5	Proline-rich transmembrane protein 2	Prrt2
Q8BVE3	V-type proton ATPase subunit H	Atp6v1h
O08585	Clathrin light chain A	Clta
P27600	Guanine nucleotide-binding protein subunit alpha-12	Gna12
Q9QYC0;Q9QYC0-2	Alpha-adducin	Add1
Q6PHZ2;Q6PHZ2-2;Q6PHZ2-4;Q6PHZ2-5	Calcium/calmodulin-dependent protein kinase type II subunit delta	Camk2d
Q923T9;Q923T9-2;Q923T9-3	Calcium/calmodulin-dependent protein kinase type II subunit gamma	Camk2g
Q9JLN9	Serine/threonine-protein kinase mTOR	Mtor
Q6PHN9	Ras-related protein Rab-35	Rab35
O35963	Ras-related protein Rab-33B	Rab33b
O35658	Complement component 1 Q subcomponent-binding protein_ mitochondrial	C1qbp
P48758	Carbonyl reductase [NADPH] 1	Cbr1
Q9CPU0	Lactoylglutathione lyase	Glo1
Q05816	Fatty acid-binding protein 5	Fabp5
P05532;P05532-2	Mast/stem cell growth factor receptor Kit	Kit
Q923S9	Ras-related protein Rab-30	Rab30
Q61481;Q61481-2;Q61481-5;Q61481-6	Calcium/calmodulin-dependent 3'_5'-cyclic nucleotide phosphodiesterase 1A	Pde1a
Q8BG05;Q8BG05-2	Heterogeneous nuclear ribonucleoprotein A3	Hnrnpa3
Q69ZJ7	Guanine nucleotide exchange factor subunit RIC1	Ric1
Q9CVB6	Actin-related protein 2/3 complex subunit 2	Arpc2
Q8VDQ8;Q8VDQ8-2;Q8VDQ8-4	NAD-dependent protein deacetylase sirtuin-2	Sirt2
Q9JKK7;Q9JKK7-2	Tropomodulin-2	Tmod2
Q8BHD0	Ras-related protein Rab-39A	Rab39a
Q9ES97;Q9ES97-2;Q9ES97-5;Q9ES97-3;Q9ES97-4	Reticulon-3	Rtn3
P24529	Tyrosine 3-monooxygenase	Th
Q9QYB8;Q9QYB8-2	Beta-adducin	Add2
Q9WUM5	Succinate--CoA ligase [ADP/GDP-forming] subunit alpha_ mitochondrial	Suclg1
Q64338;Q64338-1;Q64338-2	Calcium/calmodulin-dependent 3'_5'-cyclic nucleotide phosphodiesterase 1C	Pde1c
Q9R0P3	S-formylglutathione hydrolase	Esd
Q8CGK7	Guanine nucleotide-binding protein G(olf) subunit alpha	Gnal
Q8CFI7	DNA-directed RNA polymerase II subunit RPB2	Polr2b
Q641P0;Q641P0-2	Actin-related protein 3B	Actr3b
Q6P8J7	Creatine kinase S-type_ mitochondrial	Ckmt2
P50518	V-type proton ATPase subunit E 1	Atp6v1e1
P80316	T-complex protein 1 subunit epsilon	Cct5
Q64433	10 kDa heat shock protein_ mitochondrial	Hspe1
P19426;P19426-2	Negative elongation factor E	Nelfe
P62962	Profilin-1	Pfn1
Q9JI91	Alpha-actinin-2	Actn2
P62827	GTP-binding nuclear protein Ran	Ran
Q99P72	Reticulon-4	Rtn4
Q9QXS6;Q9QXS6-3;Q9QXS6-2	Drebrin	Dbn1
P08228	Superoxide dismutase [Cu-Zn]	Sod1
Q91ZZ3	Beta-synuclein	Sncb
P55258	Ras-related protein Rab-8A	Rab8a
Q01768	Nucleoside diphosphate kinase B	Nme2
P61979;P61979-2;P61979-3	Heterogeneous nuclear ribonucleoprotein K	Hnrnpk
Q8K0U4	Heat shock 70 kDa protein 12A	Hspa12a
Q9Z2Q6	Septin-5	Septin5
Q08331	Calretinin	Calb2
Q3KNY0;Q3KNY0-2	Immunoglobulin-like and fibronectin type III domain-containing protein 1	Igfn1
Q62277	Synaptophysin	Syp
Q921M7	CYFIP-related Rac1 interactor B	Cyrib
O70456	14-3-3 protein sigma	Sfn
Q8BWF0	Succinate-semialdehyde dehydrogenase_ mitochondrial	Aldh5a1
P26883	Peptidyl-prolyl cis-trans isomerase FKBP1A	Fkbp1a
Q8BHC1	Ras-related protein Rab-39B	Rab39b
P34884	Macrophage migration inhibitory factor	Mif
Q7TQI3	Ubiquitin thioesterase OTUB1	Otub1
P62874	Guanine nucleotide-binding protein G(I)/G(S)/G(T) subunit beta-1	Gnb1
P09671	Superoxide dismutase [Mn]_ mitochondrial	Sod2
P35700;O08807	Peroxiredoxin-1	Prdx1
P62984;P0CG49;P0CG50;P62983	Ubiquitin-60S ribosomal protein L40	Uba52
O89053	Coronin-1A	Coro1a
P68181;P68181-2;P68181-3;P68181-4	cAMP-dependent protein kinase catalytic subunit beta	Prkacb
P19157;P46425	Glutathione S-transferase P 1	Gstp1
P15532	Nucleoside diphosphate kinase A	Nme1
Q91XV3	Brain acid soluble protein 1	Basp1
P62137	Serine/threonine-protein phosphatase PP1-alpha catalytic subunit	Ppp1ca
P06837	Neuromodulin	Gap43
Q61644	Protein kinase C and casein kinase substrate in neurons protein 1	Pacsin1
P61750	ADP-ribosylation factor 4	Arf4
P10637;P10637-2;P10637-5;P10637-6;P10637-3;P10637-4	Microtubule-associated protein tau	Mapt
Q3ULJ0;Q3ULJ0-2	Glycerol-3-phosphate dehydrogenase 1-like protein	Gpd1l
P17710-3;P17710;P17710-4;P17710-2	Isoform HK1 of Hexokinase-1	Hk1
A2AVA0;A2AVA0-2	Sushi_ von Willebrand factor type A_ EGF and pentraxin domain-containing protein 1	Svep1
P20357	Microtubule-associated protein 2	Map2
A2AQ07	Tubulin beta-1 chain	Tubb1
Q61171	Peroxiredoxin-2	Prdx2
P62823	Ras-related protein Rab-3C	Rab3c
P63087;P63087-2	Serine/threonine-protein phosphatase PP1-gamma catalytic subunit	Ppp1cc
O55131	Septin-7	Septin7
Q99JY9	Actin-related protein 3	Actr3
Q63844	Mitogen-activated protein kinase 3	Mapk3
P48320	Glutamate decarboxylase 2	Gad2
O35643	AP-1 complex subunit beta-1	Ap1b1
P11798;P11798-2	Calcium/calmodulin-dependent protein kinase type II subunit alpha	Camk2a
P84078	ADP-ribosylation factor 1	Arf1
Q3UHL1	CaM kinase-like vesicle-associated protein	Camkv
P26443	Glutamate dehydrogenase 1_ mitochondrial	Glud1
P09041	Phosphoglycerate kinase 2	Pgk2
P70296;Q8VIN1;Q8VIN1-2	Phosphatidylethanolamine-binding protein 1	Pebp1
Q8K1M6;Q8K1M6-2;Q8K1M6-3;Q8K1M6-4;Q8K1M6-5	Dynamin-1-like protein	Dnm1l
P16627	Heat shock 70 kDa protein 1-like	Hspa1l
P28652	Calcium/calmodulin-dependent protein kinase type II subunit beta	Camk2b
P16330;P16330-2	2'_3'-cyclic-nucleotide 3'-phosphodiesterase	Cnp
P17742	Peptidyl-prolyl cis-trans isomerase A	Ppia
D3YVF0	A-kinase anchor protein 5	Akap5
Q9JJZ2	Tubulin alpha-8 chain	Tuba8
Q76MZ3	Serine/threonine-protein phosphatase 2A 65 kDa regulatory subunit A alpha isoform	Ppp2r1a
Q61316	Heat shock 70 kDa protein 4	Hspa4
P20029	Endoplasmic reticulum chaperone BiP	Hspa5
Q9CQV8;Q9CQV8-2	14-3-3 protein beta/alpha	Ywhab
Q01853	Transitional endoplasmic reticulum ATPase	Vcp
P62631	Elongation factor 1-alpha 2	Eef1a2
Q9DBJ1;O70250	Phosphoglycerate mutase 1	Pgam1
P05202	Aspartate aminotransferase_ mitochondrial	Got2
Q64332;Q64332-2	Synapsin-2	Syn2
P17751	Triosephosphate isomerase	Tpi1
Q62188	Dihydropyrimidinase-related protein 3	Dpysl3
Q922F4	Tubulin beta-6 chain	Tubb6
P16125	L-lactate dehydrogenase B chain	Ldhb
Q9Z0E0;Q9Z0E0-2	Neurochondrin	Ncdn
P56480	ATP synthase subunit beta_ mitochondrial	Atp5f1b
O88935;O88935-1;O88935-3	Synapsin-1	Syn1
P14152	Malate dehydrogenase_ cytoplasmic	Mdh1
P63038	60 kDa heat shock protein_ mitochondrial	Hspd1
Q8BFZ3	Beta-actin-like protein 2	Actbl2
P52480-2	Isoform M1 of Pyruvate kinase PKM	Pkm
P07901	Heat shock protein HSP 90-alpha	Hsp90aa1
P05064	Fructose-bisphosphate aldolase A	Aldoa
P05214	Tubulin alpha-3 chain	Tuba3a
P52480	Pyruvate kinase PKM	Pkm
P11499	Heat shock protein HSP 90-beta	Hsp90ab1
P63017	Heat shock cognate 71 kDa protein	Hspa8
Q91WM1	Spermatid perinuclear RNA-binding protein	Strbp
P13595;P13595-2;P13595-3;P13595-4	Neural cell adhesion molecule 1	Ncam1
O08539;O08539-2	Myc box-dependent-interacting protein 1	Bin1
P70255;P70255-2;P70255-3;P70255-5;P70255-4;P70255-6;P70255-7	Nuclear factor 1 C-type	Nfic
P59999	Actin-related protein 2/3 complex subunit 4	Arpc4
P49312	Heterogeneous nuclear ribonucleoprotein A1	Hnrnpa1
Q8CEL2;Q8CEL2-2	Cilia- and flagella-associated protein 61	Cfap61
D3YWQ0;D3YWQ0-2	Diacylglycerol kinase iota	Dgki
Q8BH95	Enoyl-CoA hydratase_ mitochondrial	Echs1
Q9QXK3;Q9QXK3-3;Q9QXK3-4;Q9QXK3-2	Coatomer subunit gamma-2	Copg2
Q61937	Nucleophosmin	Npm1
Q6R0H7;Q6R0H7-4;P63094;P63094-2	Guanine nucleotide-binding protein G(s) subunit alpha isoforms XLas	Gnas
O35526	Syntaxin-1A	Stx1a
P10630;P10630-2	Eukaryotic initiation factor 4A-II	Eif4a2
Q9D8N0	Elongation factor 1-gamma	Eef1g
Q61207	Prosaposin	Psap
P84086	Complexin-2	Cplx2
P04370-4;P04370-9;P04370-10;P04370-11;P04370-13;P04370-5;P04370-6;P04370-7;P04370-14;P04370-8	Isoform 4 of Myelin basic protein	Mbp
P14211	Calreticulin	Calr
P61028	Ras-related protein Rab-8B	Rab8b
P42669	Transcriptional activator protein Pur-alpha	Pura
P61027	Ras-related protein Rab-10	Rab10
P12367	cAMP-dependent protein kinase type II-alpha regulatory subunit	Prkar2a
Q91YH6	V-type proton ATPase subunit B_ kidney isoform	Atp6v1b1
P35276	Ras-related protein Rab-3D	Rab3d
E9Q912-3;E9Q912;E9Q912-2	Isoform 3 of Rap1 GTPase-GDP dissociation stimulator 1	Rap1gds1
P46096	Synaptotagmin-1	Syt1
Q8BSL7	ADP-ribosylation factor 2	Arf2
Q01065	Calcium/calmodulin-dependent 3'_5'-cyclic nucleotide phosphodiesterase 1B	Pde1b
P68510	14-3-3 protein eta	Ywhah
P05063	Fructose-bisphosphate aldolase C	Aldoc
P68033;P62737;P63268	Actin_ alpha cardiac muscle 1	Actc1
Q99L88;Q99L88-2	Beta-1-syntrophin	Sntb1
P05132;P05132-2	cAMP-dependent protein kinase catalytic subunit alpha	Prkaca
O88712;O88712-2;O88712-3	C-terminal-binding protein 1	Ctbp1
P29387	Guanine nucleotide-binding protein subunit beta-4	Gnb4
Q3UGR5	Haloacid dehalogenase-like hydrolase domain-containing protein 2	Hdhd2
Q91ZR1	Ras-related protein Rab-4B	Rab4b
Q3UM45	Protein phosphatase 1 regulatory subunit 7	Ppp1r7
Q9QYG0;Q9QYG0-2	Protein NDRG2	Ndrg2
Q62420	Endophilin-A1	Sh3gl2
Q7TQD2	Tubulin polymerization-promoting protein	Tppp
Q6PIE5	Sodium/potassium-transporting ATPase subunit alpha-2	Atp1a2
Q9D6R2;Q9D6R2-2	Isocitrate dehydrogenase [NAD] subunit alpha_ mitochondrial	Idh3a
P61982	14-3-3 protein gamma	Ywhag
Q9R111	Guanine deaminase	Gda
Q9CZU6	Citrate synthase_ mitochondrial	Cs
P62259	14-3-3 protein epsilon	Ywhae
P17156	Heat shock-related 70 kDa protein 2	Hspa2
Q99KI0	Aconitate hydratase_ mitochondrial	Aco2
Q60668;Q60668-2;Q60668-3;Q60668-4	Heterogeneous nuclear ribonucleoprotein D0	Hnrnpd
Q9DAF3	Protein DDI1 homolog 1	Ddi1
Q80UW3;Q80UW3-2	Ras and Rab interactor-like protein	Rinl
Q5M8N0	CB1 cannabinoid receptor-interacting protein 1	Cnrip1
P54830;P54830-2;P54830-3;P54830-4	Tyrosine-protein phosphatase non-receptor type 5	Ptpn5
Q9DCR2	AP-3 complex subunit sigma-1	Ap3s1
Q80TL4;Q80TL4-2	PHD finger protein 24	Phf24
P61294;P35279;P35279-2	Ras-related protein Rab-6B	Rab6b
Q9CZC8	Secernin-1	Scrn1
P61202;P61202-2	COP9 signalosome complex subunit 2	Cops2
P26618	Platelet-derived growth factor receptor alpha	Pdgfra
P70168	Importin subunit beta-1	Kpnb1
Q91ZP9;Q91ZP9-2	N-terminal EF-hand calcium-binding protein 2	Necab2
Q80TB8	Synaptic vesicle membrane protein VAT-1 homolog-like	Vat1l
Q9D1G1	Ras-related protein Rab-1B	Rab1b
O55042;O55042-2	Alpha-synuclein	Snca
Q03265	ATP synthase subunit alpha_ mitochondrial	Atp5f1a
P99029;P99029-2	Peroxiredoxin-5_ mitochondrial	Prdx5
P97807;P97807-2	Fumarate hydratase_ mitochondrial	Fh
P17426;P17426-2	AP-2 complex subunit alpha-1	Ap2a1
P62141	Serine/threonine-protein phosphatase PP1-beta catalytic subunit	Ppp1cb
Q8VDN2	Sodium/potassium-transporting ATPase subunit alpha-1	Atp1a1
P63038-2	Isoform 2 of 60 kDa heat shock protein_ mitochondrial	Hspd1
Q61548;Q61548-2;Q61548-3	Clathrin coat assembly protein AP180	Snap91
P06151	L-lactate dehydrogenase A chain	Ldha
P50516;P50516-2	V-type proton ATPase catalytic subunit A	Atp6v1a
P50396	Rab GDP dissociation inhibitor alpha	Gdi1
Q7TMM9	Tubulin beta-2A chain	Tubb2a
P68373	Tubulin alpha-1C chain	Tuba1c
P63260;P60710	Actin_ cytoplasmic 2	Actg1
O08553	Dihydropyrimidinase-related protein 2	Dpysl2
Q9CWF2	Tubulin beta-2B chain	Tubb2b
P16546;P16546-2	Spectrin alpha chain_ non-erythrocytic 1	Sptan1
Q923L3;Q923L3-2	CUB and sushi domain-containing protein 1	Csmd1
Q60829;Q60829-2	Protein phosphatase 1 regulatory subunit 1B	Ppp1r1b
Q8K183	Pyridoxal kinase	Pdxk
Q9R0P9	Ubiquitin carboxyl-terminal hydrolase isozyme L1	Uchl1
Q9DBG3;Q9DBG3-2	AP-2 complex subunit beta	Ap2b1
Q02053;P31254	Ubiquitin-like modifier-activating enzyme 1	Uba1
Q9D6F9	Tubulin beta-4A chain	Tubb4a
Q9CZ00;Q9CZ00-2	Dysbindin domain-containing protein 1	Dbndd1
Q9Z1M8	Protein Red	Ik
Q52KR3;Q52KR3-6;Q52KR3-5	Protein prune homolog 2	Prune2
P97313;P97313-2	DNA-dependent protein kinase catalytic subunit	Prkdc
P10126	Elongation factor 1-alpha 1	Eef1a1
Q9JKM7	Ras-related protein Rab-37	Rab37
P18760	Cofilin-1	Cfl1
Q8C6K9;Q8C6K9-2	Collagen alpha-6(VI) chain	Col6a6
Q7TQF7	Amphiphysin	Amph
P63085;O54949;P05532-3	Mitogen-activated protein kinase 1	Mapk1
P68134	Actin_ alpha skeletal muscle	Acta1
P16858	Glyceraldehyde-3-phosphate dehydrogenase	Gapdh
P18872;P18872-2	Guanine nucleotide-binding protein G(o) subunit alpha	Gnao1

## Sheet: Sheet_4_PCPNIC_vs_CT_F
Sheet S4. Complete list of deregulated proteins in PCPNIC when compared to CT - females
				PCPNIC+ / CT-
Accession	Peptide count	Unique peptides	Anova (p)	Fold change	Mass	Protein name	Gene
P59999	2	2	2.27707e-05	-1.56561	19781.1	Actin-related protein 2/3 complex subunit 4	Arpc4
Q99L88;Q99L88-2	2	1	0.0267427	1.77743	58480.5	Beta-1-syntrophin	Sntb1
P13595;P13595-2;P13595-3;P13595-4	2	1	0.000749476	-1.83038	120226	Neural cell adhesion molecule 1	Ncam1
P05132;P05132-2	2	1	3.44416e-05	-1.5571	40684.7	cAMP-dependent protein kinase catalytic subunit alpha	Prkaca
Q8K4Z3	2	1	0.00810793	4.0149	31315.1	NAD(P)H-hydrate epimerase	Naxe
E9PUL5	2	2	0.00915821	-1.57543	36094.9	Proline-rich transmembrane protein 2	Prrt2
O88712;O88712-2;O88712-3	2	1	0.00220932	-1.65157	48200.8	C-terminal-binding protein 1	Ctbp1
P42227;P42227-3;P42227-2	2	1	0.000340516	-2.09815	88852.4	Signal transducer and activator of transcription 3	Stat3
P48758	3	1	0.028247	-2.9387	30926.4	Carbonyl reductase [NADPH] 1	Cbr1
Q923T9;Q923T9-2;Q923T9-3	3	1	0.0203763	2.71257	60291.3	Calcium/calmodulin-dependent protein kinase type II subunit gamma	Camk2g
O35658	3	1	6.74902e-05	2.16978	31355.1	Complement component 1 Q subcomponent-binding protein_ mitochondrial	C1qbp
P29387	3	1	0.007474	2.57301	38120.4	Guanine nucleotide-binding protein subunit beta-4	Gnb4
Q8CEL2;Q8CEL2-2	3	1	0.00491235	-1.57753	145114	Cilia- and flagella-associated protein 61	Cfap61
Q9QYB8;Q9QYB8-2	3	1	7.9004e-05	-1.6428	81098.2	Beta-adducin	Add2
Q9QXK3;Q9QXK3-3;Q9QXK3-4;Q9QXK3-2	3	1	0.00191827	4.85363	98878.3	Coatomer subunit gamma-2	Copg2
Q3UGR5	3	2	0.0011561	-1.64344	28901.3	Haloacid dehalogenase-like hydrolase domain-containing protein 2	Hdhd2
Q6R0H7;Q6R0H7-4;P63094;P63094-2	3	3	2.71948e-06	-1.77118	122589	Guanine nucleotide-binding protein G(s) subunit alpha isoforms XLas	Gnas
Q641P0;Q641P0-2	4	1	4.14071e-05	3.84952	48093	Actin-related protein 3B	Actr3b
P10630;P10630-2	4	1	0.000203953	-2.14614	46630.5	Eukaryotic initiation factor 4A-II	Eif4a2
Q91ZR1	4	2	6.2021e-06	-1.77122	23914	Ras-related protein Rab-4B	Rab4b
Q61207	4	2	7.76442e-07	-1.75315	63304.1	Prosaposin	Psap
Q9D8N0	4	1	0.000346421	-2.60485	50403	Elongation factor 1-gamma	Eef1g
Q6P8J7	4	2	0.00121537	2.55264	47929.6	Creatine kinase S-type_ mitochondrial	Ckmt2
P80316	4	2	0.0216982	-2.26931	60080.5	T-complex protein 1 subunit epsilon	Cct5
Q9QXS6;Q9QXS6-3;Q9QXS6-2	5	3	0.0223978	-1.9052	78028.3	Drebrin	Dbn1
Q3UM45	5	3	0.00183884	-1.55608	41406.1	Protein phosphatase 1 regulatory subunit 7	Ppp1r7
P61028	6	1	0.0291982	1.70412	23774.2	Ras-related protein Rab-8B	Rab8b
Q08331	6	3	7.35447e-05	2.08999	31486.8	Calretinin	Calb2
P55258	6	1	0.027561	1.71643	23839.3	Ras-related protein Rab-8A	Rab8a
P42669	6	3	5.38726e-06	-1.72705	34997.8	Transcriptional activator protein Pur-alpha	Pura
P61027	6	2	0.00248987	3.17854	22769.1	Ras-related protein Rab-10	Rab10
Q91ZZ3	6	1	0.00312324	-1.55221	14051.6	Beta-synuclein	Sncb
P19157;P46425	8	3	0.0139514	-2.01311	23780.3	Glutathione S-transferase P 1	Gstp1
Q9QYG0;Q9QYG0-2	8	2	3.22172e-05	-1.61802	41131.5	Protein NDRG2	Ndrg2
Q91YH6	8	3	8.89838e-05	-2.02199	57189.9	V-type proton ATPase subunit B_ kidney isoform	Atp6v1b1
Q62420	8	4	9.24225e-07	-1.6842	40126.5	Endophilin-A1	Sh3gl2
Q7TQD2	8	3	1.47811e-05	-1.60075	23745.7	Tubulin polymerization-promoting protein	Tppp
Q91XV3	9	8	0.0202239	-5.22366	22086.6	Brain acid soluble protein 1	Basp1
P35276	9	4	0.000166115	-1.58265	24644.5	Ras-related protein Rab-3D	Rab3d
E9Q912-3;E9Q912;E9Q912-2	9	6	1.23714e-06	-3.69035	61420	Isoform 3 of Rap1 GTPase-GDP dissociation stimulator 1	Rap1gds1
P10637;P10637-2;P10637-5;P10637-6;P10637-3;P10637-4	10	6	0.0247158	-1.55568	76585.7	Microtubule-associated protein tau	Mapt
P46096	11	2	0.0294059	-2.38644	47760.2	Synaptotagmin-1	Syt1
O55131	12	10	0.0291314	-1.5976	50892.1	Septin-7	Septin7
Q6PIE5	13	3	0.00107403	-1.51231	113529	Sodium/potassium-transporting ATPase subunit alpha-2	Atp1a2
P48320	13	7	0.00028858	-2.83352	66079.6	Glutamate decarboxylase 2	Gad2
Q3UHL1	15	11	0.00101219	-2.2693	55275.6	CaM kinase-like vesicle-associated protein	Camkv
Q9D6R2;Q9D6R2-2	20	12	8.67725e-08	-1.51256	40095	Isocitrate dehydrogenase [NAD] subunit alpha_ mitochondrial	Idh3a
Q9CQV8;Q9CQV8-2	21	10	0.0128642	-2.1976	28200.5	14-3-3 protein beta/alpha	Ywhab
P61982	24	12	1.4381e-07	-1.62595	28473.7	14-3-3 protein gamma	Ywhag
Q9R111	25	13	4.37292e-05	-1.69648	51526.4	Guanine deaminase	Gda
Q9CZU6	25	13	0.0453807	-1.53582	52021.9	Citrate synthase_ mitochondrial	Cs
P05063	25	11	1.43721e-08	-1.61412	39794.1	Fructose-bisphosphate aldolase C	Aldoc
P62259	26	15	1.20641e-06	-1.59216	29345	14-3-3 protein epsilon	Ywhae
P68033;P62737;P63268	27	1	2.79928e-08	-2.09511	42361.2	Actin_ alpha cardiac muscle 1	Actc1
P16125	29	10	0.0193039	-1.95201	36857.5	L-lactate dehydrogenase B chain	Ldhb
P17156	31	12	0.0322859	-1.74577	69926.9	Heat shock-related 70 kDa protein 2	Hspa2
P63038	33	11	0.00123795	-1.67113	61126.7	60 kDa heat shock protein_ mitochondrial	Hspd1
P05064	44	23	0.0227425	-1.86853	39812.2	Fructose-bisphosphate aldolase A	Aldoa
Q99KI0	47	32	8.17993e-05	-1.70523	86205	Aconitate hydratase_ mitochondrial	Aco2
P52480	49	7	0.01589	-1.69313	58415.3	Pyruvate kinase PKM	Pkm

## Sheet: Sheet_5_PCPNIC_vs_CT_M
Sheet S5. Complete list of deregulated proteins in PCPNIC when compared to CT - males
				PCPNIC+ / CT-
Accession	Peptide count	Unique peptides	Anova (p)	Folge change	Mass	Protein name	Gene
Q9R0Q6	2	2	0.000111269	-1.53833	42196.6	Actin-related protein 2/3 complex subunit 1A	Arpc1a
Q8BTU1;Q8BTU1-2	2	1	0.0140859	-2.63487	22919.5	Cilia- and flagella-associated protein 20	Cfap20
P13595;P13595-2;P13595-3;P13595-4	2	1	0.00369334	-3.24636	120226	Neural cell adhesion molecule 1	Ncam1
Q8C6K9;Q8C6K9-2	2	1	0.00888917	-1.56949	248091	Collagen alpha-6(VI) chain	Col6a6
O35526	3	2	4.42241e-05	-2.07282	33225.6	Syntaxin-1A	Stx1a
Q9QYB8;Q9QYB8-2	3	1	0.00053327	-1.68486	81098.2	Beta-adducin	Add2
Q7TQF7	3	1	2.17192e-05	-1.53324	75127.3	Amphiphysin	Amph
Q80TL4;Q80TL4-2	3	1	0.00127651	-1.77409	45964.3	PHD finger protein 24	Phf24
P48758	3	1	0.000104626	-1.91372	30926.4	Carbonyl reductase [NADPH] 1	Cbr1
Q61207	4	2	6.35356e-07	1.90908	63304.1	Prosaposin	Psap
Q91ZR1	4	2	0.0314303	1.73475	23914	Ras-related protein Rab-4B	Rab4b
P10630;P10630-2	4	1	0.0211455	-2.68023	46630.5	Eukaryotic initiation factor 4A-II	Eif4a2
P61979;P61979-2;P61979-3	6	1	0.000695611	-2.49996	51261.5	Heterogeneous nuclear ribonucleoprotein K	Hnrnpk
P61750	10	2	0.0446895	-1.72699	20510.7	ADP-ribosylation factor 4	Arf4
Q63844	13	1	0.0164783	1.52164	43408.7	Mitogen-activated protein kinase 3	Mapk3
P11798;P11798-2	14	4	9.7245e-05	1.86831	54685.1	Calcium/calmodulin-dependent protein kinase type II subunit alpha	Camk2a
P63085;O54949;P05532-3	16	4	4.00106e-05	1.60137	41674.9	Mitogen-activated protein kinase 1	Mapk1
Q9R0P9	24	12	9.88465e-05	1.50235	25180.5	Ubiquitin carboxyl-terminal hydrolase isozyme L1	Uchl1
P68134	41	11	0.000200585	1.73743	42393.3	Actin_ alpha skeletal muscle	Acta1

## Sheet: Sheet_6_PCP_vs_CT_F
Sheet S6. Complete list of deregulated proteins in PCP when compared to CT - females
				PCP+ / CT-
Accession	Peptide count	Unique peptides	Anova (p)	Fold change	Mass	Protein name	Gene
Q91WM1	2	1	0.011778	1.55332	74389.1	Spermatid perinuclear RNA-binding protein	Strbp
P13595;P13595-2;P13595-3;P13595-4	2	1	0.000824425	-2.4032	120226	Neural cell adhesion molecule 1	Ncam1
O08539;O08539-2	2	1	0.045914	-1.67821	64698.4	Myc box-dependent-interacting protein 1	Bin1
P70255;P70255-2;P70255-3;P70255-5;P70255-4;P70255-6;P70255-7	2	2	0.00363031	4.18614	49167.6	Nuclear factor 1 C-type	Nfic
Q8K4Z3	2	1	0.000144485	5.46997	31315.1	NAD(P)H-hydrate epimerase	Naxe
P59999	2	2	2.95929e-05	-1.52192	19781.1	Actin-related protein 2/3 complex subunit 4	Arpc4
P49312	2	2	0.000692621	3.83127	34310.3	Heterogeneous nuclear ribonucleoprotein A1	Hnrnpa1
P42227;P42227-3;P42227-2	2	1	0.000295545	-2.2048	88852.4	Signal transducer and activator of transcription 3	Stat3
Q8CEL2;Q8CEL2-2	3	1	0.00324855	-1.7902	145114	Cilia- and flagella-associated protein 61	Cfap61
P48758	3	1	0.00906827	-2.80457	30926.4	Carbonyl reductase [NADPH] 1	Cbr1
D3YWQ0;D3YWQ0-2	3	1	0.000329387	-1.54179	119920	Diacylglycerol kinase iota	Dgki
O35658	3	1	6.50893e-05	2.01491	31355.1	Complement component 1 Q subcomponent-binding protein_ mitochondrial	C1qbp
P05532;P05532-2	3	1	0.031062	-2.39502	110598	Mast/stem cell growth factor receptor Kit	Kit
Q8BH95	3	1	4.91957e-05	-1.52185	31873.6	Enoyl-CoA hydratase_ mitochondrial	Echs1
Q9QXK3;Q9QXK3-3;Q9QXK3-4;Q9QXK3-2	3	1	0.00286286	3.32289	98878.3	Coatomer subunit gamma-2	Copg2
Q9JKK7;Q9JKK7-2	3	1	0.00122427	-1.77874	39510.9	Tropomodulin-2	Tmod2
Q61937	3	1	0.00800443	2.62413	32731.2	Nucleophosmin	Npm1
Q6R0H7;Q6R0H7-4;P63094;P63094-2	3	3	5.47769e-07	-1.8272	122589	Guanine nucleotide-binding protein G(s) subunit alpha isoforms XLas	Gnas
Q9QYB8;Q9QYB8-2	3	1	4.91896e-06	-1.89206	81098.2	Beta-adducin	Add2
O35526	3	2	0.000135559	-1.53791	33225.6	Syntaxin-1A	Stx1a
P10630;P10630-2	4	1	0.000808388	-2.06548	46630.5	Eukaryotic initiation factor 4A-II	Eif4a2
Q9D8N0	4	1	0.0134688	-2.69579	50403	Elongation factor 1-gamma	Eef1g
Q61207	4	2	6.0713e-05	-1.54632	63304.1	Prosaposin	Psap
P84086	4	1	0.0305672	1.99971	15508.5	Complexin-2	Cplx2
Q6P8J7	4	2	0.0177971	1.8043	47929.6	Creatine kinase S-type_ mitochondrial	Ckmt2
Q641P0;Q641P0-2	4	1	0.0366185	2.72255	48093	Actin-related protein 3B	Actr3b
P04370-4;P04370-9;P04370-10;P04370-11;P04370-13;P04370-5;P04370-6;P04370-7;P04370-14;P04370-8	5	2	0.0446282	-4.39851	21559.3	Isoform 4 of Myelin basic protein	Mbp
P14211	6	5	0.0105726	1.73845	48165.7	Calreticulin	Calr
Q08331	6	3	0.0231035	1.50136	31486.8	Calretinin	Calb2
Q01768	6	1	0.0174541	1.67773	17477.2	Nucleoside diphosphate kinase B	Nme2
P61028	6	1	0.00989277	1.52553	23774.2	Ras-related protein Rab-8B	Rab8b
P42669	6	3	4.33579e-06	-1.8664	34997.8	Transcriptional activator protein Pur-alpha	Pura
P61027	6	2	0.0439728	2.60375	22769.1	Ras-related protein Rab-10	Rab10
Q91ZZ3	6	1	0.000177157	-1.62837	14051.6	Beta-synuclein	Sncb
P12367	7	2	1.1375e-05	-1.56977	45731.3	cAMP-dependent protein kinase type II-alpha regulatory subunit	Prkar2a
Q8BHC1	7	3	0.0109161	1.73645	24864.3	Ras-related protein Rab-39B	Rab39b
Q91YH6	8	3	0.000239885	-1.77088	57189.9	V-type proton ATPase subunit B_ kidney isoform	Atp6v1b1
P35276	9	4	0.000152164	-1.50598	24644.5	Ras-related protein Rab-3D	Rab3d
E9Q912-3;E9Q912;E9Q912-2	9	6	0.0146721	-1.85005	61420	Isoform 3 of Rap1 GTPase-GDP dissociation stimulator 1	Rap1gds1
Q61644	10	6	0.00199501	1.51681	50917.5	Protein kinase C and casein kinase substrate in neurons protein 1	Pacsin1
P46096	11	2	0.0361371	1.55378	47760.2	Synaptotagmin-1	Syt1
Q8BSL7	11	1	0.00502151	-1.91777	20802.9	ADP-ribosylation factor 2	Arf2
Q01065	19	9	3.1782e-07	-1.58756	61738.9	Calcium/calmodulin-dependent 3'_5'-cyclic nucleotide phosphodiesterase 1B	Pde1b
P68510	21	3	0.0163595	1.61765	28382.9	14-3-3 protein eta	Ywhah
Q64332;Q64332-2	25	14	0.000243032	1.70426	63657.8	Synapsin-2	Syn2
P05063	25	11	9.99562e-08	-1.52742	39794.1	Fructose-bisphosphate aldolase C	Aldoc
P68033;P62737;P63268	27	1	6.00542e-07	-1.9068	42361.2	Actin_ alpha cardiac muscle 1	Actc1
P63038	33	11	0.00898499	-1.55905	61126.7	60 kDa heat shock protein_ mitochondrial	Hspd1

## Sheet: Sheet_7_PCP_vs_CT_M
Sheet S7. Complete list of deregulated proteins in PCP when compared to CT - males
				PCP+ / CT-
Accession	Peptide count	Unique peptides	Anova (p)	Fold change	Mass	Protein name	Gene
P13595;P13595-2;P13595-3;P13595-4	2	1	0.0420059	-1.77465	120226	Neural cell adhesion molecule 1	Ncam1
Q9JKM7	6	1	0.041229	1.88879	24827	Ras-related protein Rab-37	Rab37
P18760	16	7	0.000548797	-1.57258	18787.7	Cofilin-1	Cfl1

## Sheet: Sheet_8_NIC_vs_CT_F
Sheet S8. Complete list of deregulated proteins in NIC when compared to CT - females
				NIC+ / CT-
Accession	Peptide count	Unique peptides	Anova (p)	Fold change	Mass	Protein name	Gene
Q9R0Q6	2	2	0.0308773	1.58795	42196.6	Actin-related protein 2/3 complex subunit 1A	Arpc1a
Q9CS42	2	1	0.00208229	2.98517	35185.4	Ribose-phosphate pyrophosphokinase 2	Prps2
O55125	2	1	0.00860082	1.60253	33591.4	Protein NipSnap homolog 1	Nipsnap1
P14719	2	2	0.00108243	-1.69172	65599.9	Interleukin-1 receptor-like 1	Il1rl1
Q8CI94	2	2	0.0352337	-1.63393	97414.4	Glycogen phosphorylase_ brain form	Pygb
Q9R0P5	2	2	0.00388929	-2.4596	18863.8	Destrin	Dstn
P62761	2	1	8.10248e-05	-2.44303	22313.5	Visinin-like protein 1	Vsnl1
Q8K4Z3	2	1	7.47532e-07	12.0043	31315.1	NAD(P)H-hydrate epimerase	Naxe
Q91Y97	2	1	0.000852249	-2.57017	39963.3	Fructose-bisphosphate aldolase B	Aldob
P61164	2	1	0.044047	-1.80747	42727.9	Alpha-centractin	Actr1a
P42227;P42227-3;P42227-2	2	1	0.00101638	-1.95421	88852.4	Signal transducer and activator of transcription 3	Stat3
Q8BTU1;Q8BTU1-2	2	1	0.013184	2.31056	22919.5	Cilia- and flagella-associated protein 20	Cfap20
E9PUL5	2	2	0.000596243	-2.58152	36094.9	Proline-rich transmembrane protein 2	Prrt2
Q8BVE3	2	2	0.00892539	2.32883	56311.3	V-type proton ATPase subunit H	Atp6v1h
O08585	2	1	0.0166201	8.88301	25661.1	Clathrin light chain A	Clta
P27600	3	1	0.015192	-1.9504	44266.2	Guanine nucleotide-binding protein subunit alpha-12	Gna12
Q9QYC0;Q9QYC0-2	3	1	0.025183	1.63605	81045.8	Alpha-adducin	Add1
Q6PHZ2;Q6PHZ2-2;Q6PHZ2-4;Q6PHZ2-5	3	1	0.0310815	-1.66765	56996.8	Calcium/calmodulin-dependent protein kinase type II subunit delta	Camk2d
Q923T9;Q923T9-2;Q923T9-3	3	1	0.000255772	7.02886	60291.3	Calcium/calmodulin-dependent protein kinase type II subunit gamma	Camk2g
Q9JLN9	3	2	7.78025e-05	-1.62438	290843	Serine/threonine-protein kinase mTOR	Mtor
Q6PHN9	3	1	0.0356234	-3.15854	23310.4	Ras-related protein Rab-35	Rab35
O35963	3	1	0.00957413	-1.6756	26222.9	Ras-related protein Rab-33B	Rab33b
O35658	3	1	1.79517e-05	3.97222	31355.1	Complement component 1 Q subcomponent-binding protein_ mitochondrial	C1qbp
P48758	3	1	0.00442738	-2.81011	30926.4	Carbonyl reductase [NADPH] 1	Cbr1
Q9CPU0	3	1	0.00718679	1.89707	20980.7	Lactoylglutathione lyase	Glo1
Q05816	3	1	0.00630977	-2.18429	15479.6	Fatty acid-binding protein 5	Fabp5
P05532;P05532-2	3	1	0.0142554	-2.23087	110598	Mast/stem cell growth factor receptor Kit	Kit
Q923S9	3	1	0.0120337	2.04925	23400.4	Ras-related protein Rab-30	Rab30
Q61481;Q61481-2;Q61481-5;Q61481-6	3	2	0.00178093	2.41156	62575.3	Calcium/calmodulin-dependent 3'_5'-cyclic nucleotide phosphodiesterase 1A	Pde1a
Q8BG05;Q8BG05-2	3	2	0.0475648	1.57096	39880.2	Heterogeneous nuclear ribonucleoprotein A3	Hnrnpa3
Q69ZJ7	3	2	0.00883269	2.03783	160597	Guanine nucleotide exchange factor subunit RIC1	Ric1
Q9CVB6	3	3	0.0247317	1.74869	34471.2	Actin-related protein 2/3 complex subunit 2	Arpc2
Q8VDQ8;Q8VDQ8-2;Q8VDQ8-4	3	2	0.0354618	1.78165	43883.6	NAD-dependent protein deacetylase sirtuin-2	Sirt2
Q9JKK7;Q9JKK7-2	3	1	0.0471105	1.66787	39510.9	Tropomodulin-2	Tmod2
Q8BHD0	3	1	0.00657963	-3.01762	25376.8	Ras-related protein Rab-39A	Rab39a
Q9ES97;Q9ES97-2;Q9ES97-5;Q9ES97-3;Q9ES97-4	3	1	0.00830979	-2.75786	104506	Reticulon-3	Rtn3
P24529	3	2	0.00559476	-1.90631	56392.3	Tyrosine 3-monooxygenase	Th
Q9QYB8;Q9QYB8-2	3	1	0.0275986	1.62627	81098.2	Beta-adducin	Add2
Q9WUM5	3	1	0.00244671	2.90022	36497	Succinate--CoA ligase [ADP/GDP-forming] subunit alpha_ mitochondrial	Suclg1
Q64338;Q64338-1;Q64338-2	3	2	0.0119494	-1.9991	80404.2	Calcium/calmodulin-dependent 3'_5'-cyclic nucleotide phosphodiesterase 1C	Pde1c
Q9R0P3	4	1	0.0480511	-1.59569	31889.9	S-formylglutathione hydrolase	Esd
Q8CGK7	4	2	0.00987124	1.84297	44821.8	Guanine nucleotide-binding protein G(olf) subunit alpha	Gnal
Q8CFI7	4	2	0.00799636	-1.56577	135337	DNA-directed RNA polymerase II subunit RPB2	Polr2b
Q641P0;Q641P0-2	4	1	0.00113958	14.6008	48093	Actin-related protein 3B	Actr3b
Q6P8J7	4	2	0.000108665	4.35154	47929.6	Creatine kinase S-type_ mitochondrial	Ckmt2
P50518	4	1	0.0315875	2.30772	26214.5	V-type proton ATPase subunit E 1	Atp6v1e1
P80316	4	2	0.00351852	-2.79897	60080.5	T-complex protein 1 subunit epsilon	Cct5
Q64433	4	3	0.0494653	-1.52156	10962.7	10 kDa heat shock protein_ mitochondrial	Hspe1
P19426;P19426-2	4	2	0.00163389	-1.53006	42668.2	Negative elongation factor E	Nelfe
P62962	5	2	0.00331307	-2.0898	15128.3	Profilin-1	Pfn1
Q9JI91	5	2	0.0033581	-2.24821	104404	Alpha-actinin-2	Actn2
P62827	5	2	0.0301454	3.13116	24594.2	GTP-binding nuclear protein Ran	Ran
Q99P72	5	3	0.0106932	1.50062	127127	Reticulon-4	Rtn4
Q9QXS6;Q9QXS6-3;Q9QXS6-2	5	3	0.00104773	-2.73111	78028.3	Drebrin	Dbn1
P08228	6	3	0.011221	-1.96069	16113.8	Superoxide dismutase [Cu-Zn]	Sod1
Q91ZZ3	6	1	6.02017e-05	-2.05745	14051.6	Beta-synuclein	Sncb
P55258	6	1	0.0403084	-1.6245	23839.3	Ras-related protein Rab-8A	Rab8a
Q01768	6	1	0.00711204	-2.17932	17477.2	Nucleoside diphosphate kinase B	Nme2
P61979;P61979-2;P61979-3	6	1	0.0185812	1.98283	51261.5	Heterogeneous nuclear ribonucleoprotein K	Hnrnpk
Q8K0U4	6	3	0.0231926	1.68406	75213.7	Heat shock 70 kDa protein 12A	Hspa12a
Q9Z2Q6	6	3	0.000457228	2.07957	43204.3	Septin-5	Septin5
Q08331	6	3	4.54334e-06	3.9137	31486.8	Calretinin	Calb2
Q3KNY0;Q3KNY0-2	6	2	0.0235001	-1.69083	306681	Immunoglobulin-like and fibronectin type III domain-containing protein 1	Igfn1
Q62277	7	5	0.0075413	-2.89382	34309.8	Synaptophysin	Syp
Q921M7	7	4	0.0253668	-2.04697	37061.2	CYFIP-related Rac1 interactor B	Cyrib
O70456	7	1	0.00226214	-1.53771	27820.1	14-3-3 protein sigma	Sfn
Q8BWF0	7	5	0.00404636	-1.558	56538.6	Succinate-semialdehyde dehydrogenase_ mitochondrial	Aldh5a1
P26883	7	2	0.0104665	-1.9635	11979.7	Peptidyl-prolyl cis-trans isomerase FKBP1A	Fkbp1a
Q8BHC1	7	3	0.040106	-1.63355	24864.3	Ras-related protein Rab-39B	Rab39b
P34884	7	4	9.78974e-06	-1.64329	12675.4	Macrophage migration inhibitory factor	Mif
Q7TQI3	8	6	0.00577257	-1.75426	31498.2	Ubiquitin thioesterase OTUB1	Otub1
P62874	8	3	0.0128208	1.84716	38175.4	Guanine nucleotide-binding protein G(I)/G(S)/G(T) subunit beta-1	Gnb1
P09671	8	5	0.000281286	-1.71654	24831.1	Superoxide dismutase [Mn]_ mitochondrial	Sod2
P35700;O08807	8	5	0.00136296	-1.92844	22404.6	Peroxiredoxin-1	Prdx1
P62984;P0CG49;P0CG50;P62983	8	4	0.00293267	-1.92463	15013.5	Ubiquitin-60S ribosomal protein L40	Uba52
O89053	8	5	0.012016	-1.65671	51673.6	Coronin-1A	Coro1a
P68181;P68181-2;P68181-3;P68181-4	8	4	0.000184566	-1.69519	40879	cAMP-dependent protein kinase catalytic subunit beta	Prkacb
P19157;P46425	8	3	0.00394562	-2.19843	23780.3	Glutathione S-transferase P 1	Gstp1
P15532	9	4	0.00818502	-1.61628	17321.9	Nucleoside diphosphate kinase A	Nme1
Q91XV3	9	8	0.00157034	-4.4659	22086.6	Brain acid soluble protein 1	Basp1
P62137	9	1	0.00213567	-1.51662	38281.5	Serine/threonine-protein phosphatase PP1-alpha catalytic subunit	Ppp1ca
P06837	10	6	0.037293	-2.56529	23746.5	Neuromodulin	Gap43
Q61644	10	6	0.0177179	-1.5888	50917.5	Protein kinase C and casein kinase substrate in neurons protein 1	Pacsin1
P61750	10	2	0.00164815	2.47892	20510.7	ADP-ribosylation factor 4	Arf4
P10637;P10637-2;P10637-5;P10637-6;P10637-3;P10637-4	10	6	0.00119433	-2.32012	76585.7	Microtubule-associated protein tau	Mapt
Q3ULJ0;Q3ULJ0-2	10	3	3.52665e-05	-1.87377	38852.9	Glycerol-3-phosphate dehydrogenase 1-like protein	Gpd1l
P17710-3;P17710;P17710-4;P17710-2	10	5	0.0178465	-1.57046	103500	Isoform HK1 of Hexokinase-1	Hk1
A2AVA0;A2AVA0-2	10	6	6.77076e-05	-1.80061	402171	Sushi_ von Willebrand factor type A_ EGF and pentraxin domain-containing protein 1	Svep1
P20357	11	7	2.70829e-05	-1.54621	199531	Microtubule-associated protein 2	Map2
A2AQ07	11	2	0.00575838	-1.84836	51125.4	Tubulin beta-1 chain	Tubb1
Q61171	12	8	0.000471027	-1.57391	21949.8	Peroxiredoxin-2	Prdx2
P62823	12	5	0.000143426	-1.73561	26100.3	Ras-related protein Rab-3C	Rab3c
P63087;P63087-2	12	3	0.000546785	-1.50658	37725.2	Serine/threonine-protein phosphatase PP1-gamma catalytic subunit	Ppp1cc
O55131	12	10	0.00106775	-2.27824	50892.1	Septin-7	Septin7
Q99JY9	12	5	0.0390561	1.65426	47813.4	Actin-related protein 3	Actr3
Q63844	13	1	0.0236895	1.63807	43408.7	Mitogen-activated protein kinase 3	Mapk3
P48320	13	7	0.00474004	-2.06251	66079.6	Glutamate decarboxylase 2	Gad2
O35643	13	5	8.70212e-05	-1.55041	104790	AP-1 complex subunit beta-1	Ap1b1
P11798;P11798-2	14	4	0.020074	1.69231	54685.1	Calcium/calmodulin-dependent protein kinase type II subunit alpha	Camk2a
P84078	14	3	0.000138375	2.44188	20753.8	ADP-ribosylation factor 1	Arf1
Q3UHL1	15	11	0.000210602	-2.74462	55275.6	CaM kinase-like vesicle-associated protein	Camkv
P26443	15	7	2.17405e-05	-1.97611	61679.1	Glutamate dehydrogenase 1_ mitochondrial	Glud1
P09041	15	5	0.00449154	-1.7648	45252.3	Phosphoglycerate kinase 2	Pgk2
P70296;Q8VIN1;Q8VIN1-2	15	10	0.000112067	-1.91041	21001.6	Phosphatidylethanolamine-binding protein 1	Pebp1
Q8K1M6;Q8K1M6-2;Q8K1M6-3;Q8K1M6-4;Q8K1M6-5	15	5	0.00583016	-1.52581	83171.4	Dynamin-1-like protein	Dnm1l
P16627	16	7	0.00788178	-1.72652	71036.6	Heat shock 70 kDa protein 1-like	Hspa1l
P28652	17	9	0.0139678	-2.35431	61202.3	Calcium/calmodulin-dependent protein kinase type II subunit beta	Camk2b
P16330;P16330-2	17	10	0.00176489	-2.53434	47522.6	2'_3'-cyclic-nucleotide 3'-phosphodiesterase	Cnp
P17742	18	9	8.006e-07	-1.76953	18142.5	Peptidyl-prolyl cis-trans isomerase A	Ppia
D3YVF0	18	12	0.0107126	-2.10652	79510.9	A-kinase anchor protein 5	Akap5
Q9JJZ2	18	2	0.00634539	1.91063	50735.9	Tubulin alpha-8 chain	Tuba8
Q76MZ3	19	12	0.00227995	-2.01455	66121.1	Serine/threonine-protein phosphatase 2A 65 kDa regulatory subunit A alpha isoform	Ppp2r1a
Q61316	20	13	0.0006699	-2.02065	94931.2	Heat shock 70 kDa protein 4	Hspa4
P20029	20	6	0.0325694	-1.87778	72536.2	Endoplasmic reticulum chaperone BiP	Hspa5
Q9CQV8;Q9CQV8-2	21	10	0.000357514	-3.62403	28200.5	14-3-3 protein beta/alpha	Ywhab
Q01853	23	14	0.00153554	-1.58953	90006.3	Transitional endoplasmic reticulum ATPase	Vcp
P62631	23	9	0.000221207	-1.5036	50796.4	Elongation factor 1-alpha 2	Eef1a2
Q9DBJ1;O70250	24	11	0.00656983	-1.88573	28946.1	Phosphoglycerate mutase 1	Pgam1
P05202	25	7	0.000633981	-2.01638	47810.7	Aspartate aminotransferase_ mitochondrial	Got2
Q64332;Q64332-2	25	14	0.00490171	-2.07271	63657.8	Synapsin-2	Syn2
P17751	26	5	0.00821633	-2.39808	27054.8	Triosephosphate isomerase	Tpi1
Q62188	26	13	0.00337529	-1.77712	62335.6	Dihydropyrimidinase-related protein 3	Dpysl3
Q922F4	27	5	0.000726395	-1.52368	50546.7	Tubulin beta-6 chain	Tubb6
P16125	29	10	0.00134661	-3.93536	36857.5	L-lactate dehydrogenase B chain	Ldhb
Q9Z0E0;Q9Z0E0-2	30	20	0.00151905	-1.89304	80321.1	Neurochondrin	Ncdn
P56480	31	17	0.0009404	-2.21136	56300.6	ATP synthase subunit beta_ mitochondrial	Atp5f1b
O88935;O88935-1;O88935-3	31	13	0.000304786	-1.69419	74268.5	Synapsin-1	Syn1
P14152	32	16	0.00477513	-2.26527	36682.3	Malate dehydrogenase_ cytoplasmic	Mdh1
P63038	33	11	3.94091e-05	-2.60529	61126.7	60 kDa heat shock protein_ mitochondrial	Hspd1
Q8BFZ3	34	10	0.00029893	-2.5299	42346.5	Beta-actin-like protein 2	Actbl2
P52480-2	41	3	0.000110477	-2.18065	58498.5	Isoform M1 of Pyruvate kinase PKM	Pkm
P07901	42	17	0.00286622	-1.98163	85187.2	Heat shock protein HSP 90-alpha	Hsp90aa1
P05064	44	23	0.00166367	-3.04428	39812.2	Fructose-bisphosphate aldolase A	Aldoa
P05214	45	13	0.00401835	-1.68514	50644	Tubulin alpha-3 chain	Tuba3a
P52480	49	7	1.24455e-05	-3.32373	58415.3	Pyruvate kinase PKM	Pkm
P11499	50	21	0.000965906	-2.16385	83623.5	Heat shock protein HSP 90-beta	Hsp90ab1
P63017	58	24	2.42952e-05	-1.86243	71099.3	Heat shock cognate 71 kDa protein	Hspa8

## Sheet: Sheet_9_NIC_vs_CT_M
Sheet S9. Complete list of deregulated proteins in NIC when compared to CT - males
				NIC+ / CT-
Accession	Peptide count	Unique peptides	Anova (p)	Fold change	Mass	Protein name	Gene
Q9CZ00;Q9CZ00-2	2	1	2.12158e-06	1.63985	17593.3	Dysbindin domain-containing protein 1	Dbndd1
Q9QYB8;Q9QYB8-2	3	1	4.6919e-05	-1.75576	81098.2	Beta-adducin	Add2
Q9WUM5	3	1	0.00941682	-2.06185	36497	Succinate--CoA ligase [ADP/GDP-forming] subunit alpha_ mitochondrial	Suclg1
Q61481;Q61481-2;Q61481-5;Q61481-6	3	2	0.00188866	-1.80141	62575.3	Calcium/calmodulin-dependent 3'_5'-cyclic nucleotide phosphodiesterase 1A	Pde1a
P29387	3	1	0.0267268	-1.85838	38120.4	Guanine nucleotide-binding protein subunit beta-4	Gnb4
P05532;P05532-2	3	1	0.000196318	-6.07762	110598	Mast/stem cell growth factor receptor Kit	Kit
Q9Z1M8	3	1	1.43554e-10	-1.60264	65730.4	Protein Red	Ik
Q923S9	3	1	0.00140349	-1.98895	23400.4	Ras-related protein Rab-30	Rab30
Q9JKK7;Q9JKK7-2	3	1	0.0400896	-1.86677	39510.9	Tropomodulin-2	Tmod2
Q9D8N0	4	1	7.27312e-05	-2.05362	50403	Elongation factor 1-gamma	Eef1g
Q61207	4	2	4.10938e-09	1.91532	63304.1	Prosaposin	Psap
P84086	4	1	0.00739767	1.67306	15508.5	Complexin-2	Cplx2
Q6P8J7	4	2	0.00024994	-2.30164	47929.6	Creatine kinase S-type_ mitochondrial	Ckmt2
Q52KR3;Q52KR3-6;Q52KR3-5	4	2	0.00246586	1.6446	341398	Protein prune homolog 2	Prune2
P26618	4	1	0.0291659	-2.04684	123653	Platelet-derived growth factor receptor alpha	Pdgfra
P97313;P97313-2	5	1	0.035078	-6.44606	476775	DNA-dependent protein kinase catalytic subunit	Prkdc
P61979;P61979-2;P61979-3	6	1	0.019051	-1.63051	51261.5	Heterogeneous nuclear ribonucleoprotein K	Hnrnpk
A2AVA0;A2AVA0-2	10	6	3.20568e-07	1.5544	402171	Sushi_ von Willebrand factor type A_ EGF and pentraxin domain-containing protein 1	Svep1
Q9JJZ2	18	2	0.0321856	-1.86635	50735.9	Tubulin alpha-8 chain	Tuba8
P10126	20	9	0.00127479	1.50606	50456.1	Elongation factor 1-alpha 1	Eef1a1
P62631	23	9	0.000595845	1.54095	50796.4	Elongation factor 1-alpha 2	Eef1a2

## Sheet: Sheet_10_Exclusi_PCPNIC_vs_CT_F
Sheet S10. List of exclusively deregulated proteins in PCPNIC when compared to CT - females
			PCPNIC+ / CT-
Accession	Protein name	Gene	PCPNIC_vs_CT
Q99L88;Q99L88-2	Beta-1-syntrophin	Sntb1	1.77743
P05132;P05132-2	cAMP-dependent protein kinase catalytic subunit alpha	Prkaca	-1.5571
O88712;O88712-2;O88712-3	C-terminal-binding protein 1	Ctbp1	-1.65157
P29387	Guanine nucleotide-binding protein subunit beta-4	Gnb4	2.57301
Q3UGR5	Haloacid dehalogenase-like hydrolase domain-containing protein 2	Hdhd2	-1.64344
Q91ZR1	Ras-related protein Rab-4B	Rab4b	-1.77122
Q3UM45	Protein phosphatase 1 regulatory subunit 7	Ppp1r7	-1.55608
Q9QYG0;Q9QYG0-2	Protein NDRG2	Ndrg2	-1.61802
Q62420	Endophilin-A1	Sh3gl2	-1.6842
Q7TQD2	Tubulin polymerization-promoting protein	Tppp	-1.60075
Q6PIE5	Sodium/potassium-transporting ATPase subunit alpha-2	Atp1a2	-1.51231
Q9D6R2;Q9D6R2-2	Isocitrate dehydrogenase [NAD] subunit alpha_ mitochondrial	Idh3a	-1.51256
P61982	14-3-3 protein gamma	Ywhag	-1.62595
Q9R111	Guanine deaminase	Gda	-1.69648
Q9CZU6	Citrate synthase_ mitochondrial	Cs	-1.53582
P62259	14-3-3 protein epsilon	Ywhae	-1.59216
P17156	Heat shock-related 70 kDa protein 2	Hspa2	-1.74577
Q99KI0	Aconitate hydratase_ mitochondrial	Aco2	-1.70523

[truncated: 10 more sheets: Sheet_11_Exclusi_PCPNIC_vs_CT_M, Sheet_12_Exclusive_PCP_vs_CT_F, Sheet_13_Exclusive_PCP_vs_CT_M, Sheet_14_Exclusive_NIC_vs_CT_F, Sheet_15_Exclusive_NIC_vs_CT_M, Sheet_16_Other_Common_F, Sheet_17_Other_Common_M, Sheet_18_Other_Common_F (2), Sheet_19_Other_Common_M (2), Sheet_20_Common_All_vs_CT_F]
